# Supplementary material for: Space Competition and Time Delays in Human Range Expansions. Application to the Neolithic Transition
Source: PLoS One. 2012 Dec 10;7(12):e51106. doi: 10.1371/journal.pone.0051106 (PMC3519538; doi:10.1371/journal.pone.0051106)
Supplement: Table S1 — Information about 902 Early Neolithic sites: latitude/longitude, radiocarbon date, calibrated date, and additional archaeological information [39]. (XLS) [file pone.0051106.s001.xls]

## Sheet: TableS1
This database was not published previously but has been also used in Fort, Pujol & Vander Linden, American Antiquity, 203 (2012)
except for an erroneous site in the previous version that has been deleted here.
COUNTRY	SITE_NAME	LAB_CODE	CALBP	UNCAL_BP	ST_DEV	TYPE	LATITUDE	LONGITUDE	REFERENCES
Albania	Konispol	Beta-56415	7880	7060	110		39.65	20.18	Forenbaher S. & Miracle P., 2005. The spread of farming in the Eastern Adriatic. Antiquity, 79: 514-528.
Andorra	Balma Margi	Ly-2839	7545	6670	120	Wood charco	42.41	1.58	Shennan S. & Steele J., 2000 Spatial and chronological patterns in the neolithisation of Europe. http://ads.ahds.ac.uk/catalogue/resources.html?c14_meso (accessed 10-01-2008)
Austria	Unterpullen	VRI-42	7013	6130	140	Charcoal	47.5	16.5	Shennan S. & Steele J., 2000 Spatial and chronological patterns in the neolithisation of Europe. http://ads.ahds.ac.uk/catalogue/resources.html?c14_meso (accessed 10-01-2008)
Austria	Neckenmarkt	OxA-1536	7105	6210	80	Seeds	47.6	16.53	Jadin I., 2003. Trois petits tours et puis s'en vont... La fin de la présence danubienne en Moyenne Belgique. Liège: Université de Liège (E.R.A.U.L. 109).
Austria	Winden am S	Bln-55	6776	5940	100	Organic tem	47.95	16.83	Jadin I., 2003. Trois petits tours et puis s'en vont... La fin de la présence danubienne en Moyenne Belgique. Liège: Université de Liège (E.R.A.U.L. 109).
Austria	Brunn am Ge	ETH-11148	7635	6785	75	Charcoal	48.08	16.28	Jadin I., 2003. Trois petits tours et puis s'en vont... La fin de la présence danubienne en Moyenne Belgique. Liège: Université de Liège (E.R.A.U.L. 109).
Austria	Guttenbrunn	Bln-2227	6763	5935	50	Charcoal	48.56	16.56	Jadin I., 2003. Trois petits tours et puis s'en vont... La fin de la présence danubienne en Moyenne Belgique. Liège: Université de Liège (E.R.A.U.L. 109).
Austria	Schletz	ETH-14950	7660	6815	80	Human bone	48.58	16.5	Jadin I., 2003. Trois petits tours et puis s'en vont... La fin de la présence danubienne en Moyenne Belgique. Liège: Université de Liège (E.R.A.U.L. 109).
Austria	Rosenburg	GrN-19909	7511	6625	130	Charcoal (o	48.63	15.63	Jadin I., 2003. Trois petits tours et puis s'en vont... La fin de la présence danubienne en Moyenne Belgique. Liège: Université de Liège (E.R.A.U.L. 109).
Austria	Strögen	Ki-3372	7291	6380	140	Charcoal	48.66	15.63	Jadin I., 2003. Trois petits tours et puis s'en vont... La fin de la présence danubienne en Moyenne Belgique. Liège: Université de Liège (E.R.A.U.L. 109).
Austria	Poigen	H-2121/1552	6769	5935	90	Charcoal	48.66	15.66	Jadin I., 2003. Trois petits tours et puis s'en vont... La fin de la présence danubienne en Moyenne Belgique. Liège: Université de Liège (E.R.A.U.L. 109).
Austria	Frauenhofen	KN-2566	7215	6290	65	Charcoal	48.68	15.6	Furholt M. , Müller J., Raetzel-Fabian D., Rinne C. und Wotzka H.-P., 2002. RADON - Radikarbondaten online. Datenbank mitteleuropäischer 14C-Daten für das Neolithikum und die frühe Bronzezeit. http://www.jungsteinsite.uni-kiel.de/radon/radon.htm (accessed 11-01-2008)
Austria	Pulkau	Bln-83	7108	6215	100	Organic tem	48.7	16.86	Jadin I., 2003. Trois petits tours et puis s'en vont... La fin de la présence danubienne en Moyenne Belgique. Liège: Université de Liège (E.R.A.U.L. 109).
Belarus	Krasnoe Sel	Le-680	3611	3370	50	charcoal	53.13	24.41	14C database managed by the Institute for the History of Material Culture, St Petersburg, Russia
Belarus	Zazenie	Le-960	6240	5450	75	peat	54.4	27.06	14C database managed by the Institute for the History of Material Culture, St Petersburg, Russia
Belgium	Reuvieu Cav	OxA-5677	5777	5025	65	Human bone	50.21	4.95	Bronk Ramsey C., Higham T.H.F., Owen D. C., Pike A.W.G, & Hedges R. E. M., 2002. Radiocarbon dates from the Oxford AMS system: Archaeometry Datelist 31. Archaeometry, 44 (3s): 1-149.
Belgium	Alleur	OxA-10221	7088	6190	60	Charcoal	50.22	4.9	Bronk Ramsey C., Higham T.H.F., Owen D. C., Pike A.W.G, & Hedges R. E. M., 2002. Radiocarbon dates from the Oxford AMS system: Archaeometry Datelist 31. Archaeometry, 44 (3s): 1-149.
Belgium	Givry	GrN-6021	7239	6310	60	Charcoal	50.35	3.93	Shennan S. & Steele J., 2000 Spatial and chronological patterns in the neolithisation of Europe. http://ads.ahds.ac.uk/catalogue/resources.html?c14_meso (accessed 10-01-2008)
Belgium	Mesvin	Lv-216	6114	5340	150	Charcoal	50.43	3.96	Furholt M. , Müller J., Raetzel-Fabian D., Rinne C. und Wotzka H.-P., 2002. RADON - Radikarbondaten online. Datenbank mitteleuropäischer 14C-Daten für das Neolithikum und die frühe Bronzezeit. http://www.jungsteinsite.uni-kiel.de/radon/radon.htm (accessed 11-01-2008)
Belgium	Trou al'Wes	Lv-1752	6785	5950	70	Bone	50.43	5.3	Jadin I., 2003. Trois petits tours et puis s'en vont... La fin de la présence danubienne en Moyenne Belgique. Liège: Université de Liège (E.R.A.U.L. 109).
Belgium	Thieusies	GrN-7012	6018	5250	45	Charcoal	50.51	4.05	Shennan S. & Steele J., 2000 Spatial and chronological patterns in the neolithisation of Europe. http://ads.ahds.ac.uk/catalogue/resources.html?c14_meso (accessed 10-01-2008)
Belgium	Aubechies,	Gif-5257	7336	6420	120	Charcoal	50.56	3.68	Jadin I., 2003. Trois petits tours et puis s'en vont... La fin de la présence danubienne en Moyenne Belgique. Liège: Université de Liège (E.R.A.U.L. 109).
Belgium	Blicquy, Or	OxA-6687	7080	6180	45	Triticum mo	50.56	3.7	Jadin I., 2003. Trois petits tours et puis s'en vont... La fin de la présence danubienne en Moyenne Belgique. Liège: Université de Liège (E.R.A.U.L. 109).
Belgium	Blicquy, Co	Hv-8404	7390	6485	75	Charcoal	50.58	3.68	Jadin I., 2003. Trois petits tours et puis s'en vont... La fin de la présence danubienne en Moyenne Belgique. Liège: Université de Liège (E.R.A.U.L. 109).
Belgium	Ormeignies,	Gif-5473	7438	6540	150		50.58	3.71	Jadin I., 2003. Trois petits tours et puis s'en vont... La fin de la présence danubienne en Moyenne Belgique. Liège: Université de Liège (E.R.A.U.L. 109).
Belgium	Engis	OxA-5871	6837	5990	90	Triticum di	50.58	5.4	Jadin I., 2003. Trois petits tours et puis s'en vont... La fin de la présence danubienne en Moyenne Belgique. Liège: Université de Liège (E.R.A.U.L. 109).
Belgium	Irchonwelz,	Bln-2531	6878	6030	60	Charcoal	50.6	3.73	Jadin I., 2003. Trois petits tours et puis s'en vont... La fin de la présence danubienne en Moyenne Belgique. Liège: Université de Liège (E.R.A.U.L. 109).
Belgium	Irchonwelz,	Lv-1983	7074	6180	100	Charcoal	50.61	3.75	Jadin I., 2003. Trois petits tours et puis s'en vont... La fin de la présence danubienne en Moyenne Belgique. Liège: Université de Liège (E.R.A.U.L. 109).
Belgium	Vaux-et-Bor	Lv-1910	7354	6430	65	Hazelnuts	50.61	5.21	Jadin I., 2003. Trois petits tours et puis s'en vont... La fin de la présence danubienne en Moyenne Belgique. Liège: Université de Liège (E.R.A.U.L. 109).
Belgium	Kleine Gete	GrN-10720	7363	6450	100	Peat	50.65	4.88	Jadin I., 2003. Trois petits tours et puis s'en vont... La fin de la présence danubienne en Moyenne Belgique. Liège: Université de Liège (E.R.A.U.L. 109).
Belgium	Omal, Rue S	Hv-9285	7412	6505	105	Charcoal	50.65	5.2	Jadin I., 2003. Trois petits tours et puis s'en vont... La fin de la présence danubienne en Moyenne Belgique. Liège: Université de Liège (E.R.A.U.L. 109).
Belgium	Place Saint	Lv-1340	7370	6460	60	Bone	50.65	5.56	Jadin I., 2003. Trois petits tours et puis s'en vont... La fin de la présence danubienne en Moyenne Belgique. Liège: Université de Liège (E.R.A.U.L. 109).
Belgium	Chaumont-Gi	Lv-290	4544	4040	90	Charcoal	50.66	4.71	Furholt M. , Müller J., Raetzel-Fabian D., Rinne C. und Wotzka H.-P., 2002. RADON - Radikarbondaten online. Datenbank mitteleuropäischer 14C-Daten für das Neolithikum und die frühe Bronzezeit. http://www.jungsteinsite.uni-kiel.de/radon/radon.htm (accessed 11-01-2008)
Belgium	Darion	Lv-1788	7218	6310	130	Charcoal	50.66	5.2	Jadin I., 2003. Trois petits tours et puis s'en vont... La fin de la présence danubienne en Moyenne Belgique. Liège: Université de Liège (E.R.A.U.L. 109).
Belgium	Hollogne, D	OxA-6692	7109	6215	45	Hazelnuts	50.66	5.21	Jadin I., 2003. Trois petits tours et puis s'en vont... La fin de la présence danubienne en Moyenne Belgique. Liège: Université de Liège (E.R.A.U.L. 109).
Belgium	Awans	Lv-1160	6939	6070	90	Charcoal	50.66	5.45	Jadin I., 2003. Trois petits tours et puis s'en vont... La fin de la présence danubienne en Moyenne Belgique. Liège: Université de Liège (E.R.A.U.L. 109).
Belgium	Darion, Col	Lv-1579	7141	6240	100	Cereals	50.68	5.2	Jadin I., 2003. Trois petits tours et puis s'en vont... La fin de la présence danubienne en Moyenne Belgique. Liège: Université de Liège (E.R.A.U.L. 109).
Belgium	Waremme, Lo	Lv-1693	7220	6300	90	Charcoal	50.68	5.21	Jadin I., 2003. Trois petits tours et puis s'en vont... La fin de la présence danubienne en Moyenne Belgique. Liège: Université de Liège (E.R.A.U.L. 109).
Belgium	Crisnée, La	Lv-1580	7250	6320	75	Triticum (w	50.68	5.41	Jadin I., 2003. Trois petits tours et puis s'en vont... La fin de la présence danubienne en Moyenne Belgique. Liège: Université de Liège (E.R.A.U.L. 109).
Belgium	Oleye	Lv-1691	7422	6510	80	Charcoal	50.7	5.26	Jadin I., 2003. Trois petits tours et puis s'en vont... La fin de la présence danubienne en Moyenne Belgique. Liège: Université de Liège (E.R.A.U.L. 109).
Belgium	Waremme, Vi	OxA-6688	7098	6205	45	Cereals	50.7	5.28	Jadin I., 2003. Trois petits tours et puis s'en vont... La fin de la présence danubienne en Moyenne Belgique. Liège: Université de Liège (E.R.A.U.L. 109).
Belgium	Spiere-De H	GrN-22661	6409	5620	80	Charcoal	50.71	3.36	Shennan S. & Steele J., 2000 Spatial and chronological patterns in the neolithisation of Europe. http://ads.ahds.ac.uk/catalogue/resources.html?c14_meso (accessed 10-01-2008)
Belgium	Kemmelberg	Lv-599	6213	5430	100		50.78	2.81	Furholt M. , Müller J., Raetzel-Fabian D., Rinne C. und Wotzka H.-P., 2002. RADON - Radikarbondaten online. Datenbank mitteleuropäischer 14C-Daten für das Neolithikum und die frühe Bronzezeit. http://www.jungsteinsite.uni-kiel.de/radon/radon.htm (accessed 11-01-2008)
Belgium	Wange, Dame	UtC-3718	7182	6250	50	Charcoal (o	50.78	5.03	Jadin I., 2003. Trois petits tours et puis s'en vont... La fin de la présence danubienne en Moyenne Belgique. Liège: Université de Liège (E.R.A.U.L. 109).
Belgium	Wange, Neer	Lv-1116	7237	6310	75	Charcoal	50.78	5.05	Jadin I., 2003. Trois petits tours et puis s'en vont... La fin de la présence danubienne en Moyenne Belgique. Liège: Université de Liège (E.R.A.U.L. 109).
Belgium	Boitsfort	Hv-1331	6241	5460	120	Charcoal	50.8	4.4	Furholt M. , Müller J., Raetzel-Fabian D., Rinne C. und Wotzka H.-P., 2002. RADON - Radikarbondaten online. Datenbank mitteleuropäischer 14C-Daten für das Neolithikum und die frühe Bronzezeit. http://www.jungsteinsite.uni-kiel.de/radon/radon.htm (accessed 11-01-2008)
Belgium	Overhespen	GrN-12620	7324	6400	100	Charcoal	50.8	5.03	Jadin I., 2003. Trois petits tours et puis s'en vont... La fin de la présence danubienne en Moyenne Belgique. Liège: Université de Liège (E.R.A.U.L. 109).
Belgium	Kanne	Lv-1025	7179	6260	75	Charcoal	50.8	5.66	Jadin I., 2003. Trois petits tours et puis s'en vont... La fin de la présence danubienne en Moyenne Belgique. Liège: Université de Liège (E.R.A.U.L. 109).
Belgium	Vlijtingen	Lv-1117D	7054	6160	95	Charcoal	50.81	5.61	Jadin I., 2003. Trois petits tours et puis s'en vont... La fin de la présence danubienne en Moyenne Belgique. Liège: Université de Liège (E.R.A.U.L. 109).
Belgium	Oudenaarde-	KIA-20230	5997	5250	30	Food crust	50.84	3.59	Craig O. E., 2004. Organic analysis of food crusts from sites in the Schelde valley, Belgium: a preliminary evaluation [Appendix : Summary of Methods]. Notae Praehistoricae, 24: 209-219.
Belgium	Lanaken	Lv-2161	7312	6390	110	Charcoal	50.86	5.63	Jadin I., 2003. Trois petits tours et puis s'en vont... La fin de la présence danubienne en Moyenne Belgique. Liège: Université de Liège (E.R.A.U.L. 109).
Belgium	Doel, secto	KIA-14334	5984	5220	55	Food crust	51.3	4.26	Crombé P. & Vanmontfort B., 2007. The neolithisation of the Scheldt basin in western Belgium. In: A. Whittle & V. Cummings (eds.). Going over. The Mesolithic-Neolithic transition in north-western Europe. Oxford: Oxford - The British Academy: 263-86.
Bosnia-Herz	Biserna Oba	OxA-8540	7377	6470	75	Equus hydru	43.66	18.98	Whittle A., Bartosiewicz L., Borić D., Pettitt P. & Richards M. P., 2002. In the beginning: new radiocarbon dates for the Early Neolithi in northern Serbia and south-east Hungary. Antaeus, 25: 63-118.
Bosnia-Herz	Obre	Bln-636	7657	6795	150		44.18	18.1	Whittle A., Bartosiewicz L., Borić D., Pettitt P. & Richards M. P., 2002. In the beginning: new radiocarbon dates for the Early Neolithi in northern Serbia and south-east Hungary. Antaeus, 25: 63-118.
Bosnia-Herz	Gornja Tuzl	GrN-2059	7523	6640	75	Charcoal	44.45	18.76	Shennan S. & Steele J., 2000 Spatial and chronological patterns in the neolithisation of Europe. http://ads.ahds.ac.uk/catalogue/resources.html?c14_meso (accessed 10-01-2008)
Bulgaria	Tell Azmak	Bln-203	7728	6880	100	Charcoal	42.45	25.76	Shennan S. & Steele J., 2000 Spatial and chronological patterns in the neolithisation of Europe. http://ads.ahds.ac.uk/catalogue/resources.html?c14_meso (accessed 10-01-2008)
Croatia	Gudnja	GrN-10315	7993	7170	70	Charcoal	42.91	17.41	Shennan S. & Steele J., 2000 Spatial and chronological patterns in the neolithisation of Europe. http://ads.ahds.ac.uk/catalogue/resources.html?c14_meso (accessed 10-01-2008)
Croatia	Pupi?ina	Beta-131625	7551	6680	100		43.51	16.18	Forenbaher S. & Miracle P., 2005. The spread of farming in the Eastern Adriatic. Antiquity, 79: 514-528.
Croatia	?karin Samo	HD-11950	7629	6780	50		43.73	16.18	Forenbaher S. & Miracle P., 2005. The spread of farming in the Eastern Adriatic. Antiquity, 79: 514-528.
Croatia	Pokrovnik I	?	7829	7000	100		43.86	16.15	Forenbaher S. & Miracle P., 2005. The spread of farming in the Eastern Adriatic. Antiquity, 79: 514-528.
Croatia	Gospodska	C z-579	7839	7010	90		43.91	16.4	Forenbaher S. & Miracle P., 2005. The spread of farming in the Eastern Adriatic. Antiquity, 79: 514-528.
Croatia	Vi?ula	HD-11733	7038	6140	70		44.82	13.93	Forenbaher S. & Miracle P., 2005. The spread of farming in the Eastern Adriatic. Antiquity, 79: 514-528.
Croatia	Grotta Podo	Z-198	7378	6470	95	Charcoal	45.25	14.23	Shennan S. & Steele J., 2000 Spatial and chronological patterns in the neolithisation of Europe. http://ads.ahds.ac.uk/catalogue/resources.html?c14_meso (accessed 10-01-2008)
Cyprus	Khirokitia	Ly-7984	7770	6930	90	Seeds	34.79	33.34	Shennan S. & Steele J., 2000 Spatial and chronological patterns in the neolithisation of Europe. http://ads.ahds.ac.uk/catalogue/resources.html?c14_meso (accessed 10-01-2008)
Czech Repub	Zopy	Bln-57	7348	6430	100	Organic tem	49.33	17.58	Jadin I., 2003. Trois petits tours et puis s'en vont... La fin de la présence danubienne en Moyenne Belgique. Liège: Université de Liège (E.R.A.U.L. 109).
Czech Repub	Mohelnice	Bln-102a	7328	6405	100	Wheat seeds	49.78	16.91	Jadin I., 2003. Trois petits tours et puis s'en vont... La fin de la présence danubienne en Moyenne Belgique. Liège: Université de Liège (E.R.A.U.L. 109).
Czech Repub	Velke Hosti	GrN-13150	7218	6290	45	Charcoal	49.93	17.96	Shennan S. & Steele J., 2000 Spatial and chronological patterns in the neolithisation of Europe. http://ads.ahds.ac.uk/catalogue/resources.html?c14_meso (accessed 10-01-2008)
Czech Repub	Bylany	BM-569	7613	6754	96	Charcoal	49.96	15.3	Jadin I., 2003. Trois petits tours et puis s'en vont... La fin de la présence danubienne en Moyenne Belgique. Liège: Université de Liège (E.R.A.U.L. 109).
Czech Repub	Nov∞ Bydzov	Bln-74	6006	5225	100	Organic tem	50.23	15.5	Jadin I., 2003. Trois petits tours et puis s'en vont... La fin de la présence danubienne en Moyenne Belgique. Liège: Université de Liège (E.R.A.U.L. 109).
Czech Repub	Vikletice	GrN-9377	5731	5000	40	Bone	50.33	13.43	Shennan S. & Steele J., 2000 Spatial and chronological patterns in the neolithisation of Europe. http://ads.ahds.ac.uk/catalogue/resources.html?c14_meso (accessed 10-01-2008)
Czech Repub	Zalany	Bln-240	6702	5881	100	Charcoal	50.58	13.9	Furholt M. , Müller J., Raetzel-Fabian D., Rinne C. und Wotzka H.-P., 2002. RADON - Radikarbondaten online. Datenbank mitteleuropäischer 14C-Daten für das Neolithikum und die frühe Bronzezeit. http://www.jungsteinsite.uni-kiel.de/radon/radon.htm (accessed 11-01-2008)
Czech Repub	Chabarovice	Bln-438	7318	6400	120	Charcoal	50.66	13.95	Jadin I., 2003. Trois petits tours et puis s'en vont... La fin de la présence danubienne en Moyenne Belgique. Liège: Université de Liège (E.R.A.U.L. 109).
Denmark	Lids¢	K-2270	5015	4390	100	Charcoal	54.68	11.33	Furholt M. , Müller J., Raetzel-Fabian D., Rinne C. und Wotzka H.-P., 2002. RADON - Radikarbondaten online. Datenbank mitteleuropäischer 14C-Daten für das Neolithikum und die frühe Bronzezeit. http://www.jungsteinsite.uni-kiel.de/radon/radon.htm (accessed 11-01-2008)
Denmark	Spodsbjerg	K-4073	4964	4370	70	Wood	54.93	10.83	Furholt M. , Müller J., Raetzel-Fabian D., Rinne C. und Wotzka H.-P., 2002. RADON - Radikarbondaten online. Datenbank mitteleuropäischer 14C-Daten für das Neolithikum und die frühe Bronzezeit. http://www.jungsteinsite.uni-kiel.de/radon/radon.htm (accessed 11-01-2008)
Denmark	Ulvemose	K-6306	5249	4580	90	Collagen	54.95	9.21	Furholt M. , Müller J., Raetzel-Fabian D., Rinne C. und Wotzka H.-P., 2002. RADON - Radikarbondaten online. Datenbank mitteleuropäischer 14C-Daten für das Neolithikum und die frühe Bronzezeit. http://www.jungsteinsite.uni-kiel.de/radon/radon.htm (accessed 11-01-2008)
Denmark	Limensgård	OxA-2891	4726	4210	70	Charcoal	55.05	14.91	Hedges R.E.M., Housley R.A., Bronk C.R. & van Klinken G.J., 1991. Radiocarbon dates from the Oxford AMS system: Archaeometry Datelist 13. Archaeometry, 33 (2): 279-296.
Denmark	Klokkeh¢j	K-2954	5183	4550	65	Collagen	55.1	10.11	Furholt M. , Müller J., Raetzel-Fabian D., Rinne C. und Wotzka H.-P., 2002. RADON - Radikarbondaten online. Datenbank mitteleuropäischer 14C-Daten für das Neolithikum und die frühe Bronzezeit. http://www.jungsteinsite.uni-kiel.de/radon/radon.htm (accessed 11-01-2008)
Denmark	Gr¢dbygård	OxA-2888	4712	4190	70	Charcoal	55.1	14.98	Furholt M. , Müller J., Raetzel-Fabian D., Rinne C. und Wotzka H.-P., 2002. RADON - Radikarbondaten online. Datenbank mitteleuropäischer 14C-Daten für das Neolithikum und die frühe Bronzezeit. http://www.jungsteinsite.uni-kiel.de/radon/radon.htm (accessed 11-01-2008)
Denmark	Lohals	K-2277	5328	4620	100	Collagen	55.13	10.91	Furholt M. , Müller J., Raetzel-Fabian D., Rinne C. und Wotzka H.-P., 2002. RADON - Radikarbondaten online. Datenbank mitteleuropäischer 14C-Daten für das Neolithikum und die frühe Bronzezeit. http://www.jungsteinsite.uni-kiel.de/radon/radon.htm (accessed 11-01-2008)
Denmark	Sarup I	K-2632	5488	4760	90	Wood	55.2	10.1	Furholt M. , Müller J., Raetzel-Fabian D., Rinne C. und Wotzka H.-P., 2002. RADON - Radikarbondaten online. Datenbank mitteleuropäischer 14C-Daten für das Neolithikum und die frühe Bronzezeit. http://www.jungsteinsite.uni-kiel.de/radon/radon.htm (accessed 11-01-2008)
Denmark	Jordl¢se Mo	K-3776	5719	4980	65	Food remain	55.2	10.16	Furholt M. , Müller J., Raetzel-Fabian D., Rinne C. und Wotzka H.-P., 2002. RADON - Radikarbondaten online. Datenbank mitteleuropäischer 14C-Daten für das Neolithikum und die frühe Bronzezeit. http://www.jungsteinsite.uni-kiel.de/radon/radon.htm (accessed 11-01-2008)
Denmark	Dorthealund	K-2432	5193	4550	100	Charcoal	55.21	10.21	Furholt M. , Müller J., Raetzel-Fabian D., Rinne C. und Wotzka H.-P., 2002. RADON - Radikarbondaten online. Datenbank mitteleuropäischer 14C-Daten für das Neolithikum und die frühe Bronzezeit. http://www.jungsteinsite.uni-kiel.de/radon/radon.htm (accessed 11-01-2008)
Denmark	Porsmose	K-3748	5442	4710	90	Collagen	55.23	11.76	Furholt M. , Müller J., Raetzel-Fabian D., Rinne C. und Wotzka H.-P., 2002. RADON - Radikarbondaten online. Datenbank mitteleuropäischer 14C-Daten für das Neolithikum und die frühe Bronzezeit. http://www.jungsteinsite.uni-kiel.de/radon/radon.htm (accessed 11-01-2008)
Denmark	Vindinge C	K-2127	5105	4460	100		55.31	10.75	Furholt M. , Müller J., Raetzel-Fabian D., Rinne C. und Wotzka H.-P., 2002. RADON - Radikarbondaten online. Datenbank mitteleuropäischer 14C-Daten für das Neolithikum und die frühe Bronzezeit. http://www.jungsteinsite.uni-kiel.de/radon/radon.htm (accessed 11-01-2008)
Denmark	Hesselbjerg	K-6298	5274	4590	95	Collagen	55.35	11.15	Furholt M. , Müller J., Raetzel-Fabian D., Rinne C. und Wotzka H.-P., 2002. RADON - Radikarbondaten online. Datenbank mitteleuropäischer 14C-Daten für das Neolithikum und die frühe Bronzezeit. http://www.jungsteinsite.uni-kiel.de/radon/radon.htm (accessed 11-01-2008)
Denmark	S¢rbylille	Ka-6448	5688	4940	80	Food remain	55.35	11.41	Furholt M. , Müller J., Raetzel-Fabian D., Rinne C. und Wotzka H.-P., 2002. RADON - Radikarbondaten online. Datenbank mitteleuropäischer 14C-Daten für das Neolithikum und die frühe Bronzezeit. http://www.jungsteinsite.uni-kiel.de/radon/radon.htm (accessed 11-01-2008)
Denmark	Paarup	K-6297	5670	4920	95	Collagen	55.4	10.33	Furholt M. , Müller J., Raetzel-Fabian D., Rinne C. und Wotzka H.-P., 2002. RADON - Radikarbondaten online. Datenbank mitteleuropäischer 14C-Daten für das Neolithikum und die frühe Bronzezeit. http://www.jungsteinsite.uni-kiel.de/radon/radon.htm (accessed 11-01-2008)
Denmark	Lindebjerg	K-1659	5759	5010	100	Charcoal	55.4	11.33	Furholt M. , Müller J., Raetzel-Fabian D., Rinne C. und Wotzka H.-P., 2002. RADON - Radikarbondaten online. Datenbank mitteleuropäischer 14C-Daten für das Neolithikum und die frühe Bronzezeit. http://www.jungsteinsite.uni-kiel.de/radon/radon.htm (accessed 11-01-2008)
Denmark	Kildegård	AAR-1849	5599	4860	110	Food remain	55.43	11.3	Furholt M. , Müller J., Raetzel-Fabian D., Rinne C. und Wotzka H.-P., 2002. RADON - Radikarbondaten online. Datenbank mitteleuropäischer 14C-Daten für das Neolithikum und die frühe Bronzezeit. http://www.jungsteinsite.uni-kiel.de/radon/radon.htm (accessed 11-01-2008)
Denmark	Bodal Mose	K-6444	5838	5110	75	Food remain	55.43	11.56	Furholt M. , Müller J., Raetzel-Fabian D., Rinne C. und Wotzka H.-P., 2002. RADON - Radikarbondaten online. Datenbank mitteleuropäischer 14C-Daten für das Neolithikum und die frühe Bronzezeit. http://www.jungsteinsite.uni-kiel.de/radon/radon.htm (accessed 11-01-2008)
Denmark	Maglemose	OxA-1326	5514	4790	70	Textile	55.49	11.2	Furholt M. , Müller J., Raetzel-Fabian D., Rinne C. und Wotzka H.-P., 2002. RADON - Radikarbondaten online. Datenbank mitteleuropäischer 14C-Daten für das Neolithikum und die frühe Bronzezeit. http://www.jungsteinsite.uni-kiel.de/radon/radon.htm (accessed 11-01-2008)
Denmark	Kongemosen	K-4891	6020	5240	65	Wood	55.53	11.5	Furholt M. , Müller J., Raetzel-Fabian D., Rinne C. und Wotzka H.-P., 2002. RADON - Radikarbondaten online. Datenbank mitteleuropäischer 14C-Daten für das Neolithikum und die frühe Bronzezeit. http://www.jungsteinsite.uni-kiel.de/radon/radon.htm (accessed 11-01-2008)
Denmark	¥strup	K-5741	5169	4530	90	Collagen	55.53	11.61	Furholt M. , Müller J., Raetzel-Fabian D., Rinne C. und Wotzka H.-P., 2002. RADON - Radikarbondaten online. Datenbank mitteleuropäischer 14C-Daten für das Neolithikum und die frühe Bronzezeit. http://www.jungsteinsite.uni-kiel.de/radon/radon.htm (accessed 11-01-2008)
Denmark	Maglelyng 3	K-3779	5435	4700	65	Food remain	55.55	11.63	Furholt M. , Müller J., Raetzel-Fabian D., Rinne C. und Wotzka H.-P., 2002. RADON - Radikarbondaten online. Datenbank mitteleuropäischer 14C-Daten für das Neolithikum und die frühe Bronzezeit. http://www.jungsteinsite.uni-kiel.de/radon/radon.htm (accessed 11-01-2008)
Denmark	Keller¢d	K-3515	5142	4490	65	Collagen	55.56	11.23	Furholt M. , Müller J., Raetzel-Fabian D., Rinne C. und Wotzka H.-P., 2002. RADON - Radikarbondaten online. Datenbank mitteleuropäischer 14C-Daten für das Neolithikum und die frühe Bronzezeit. http://www.jungsteinsite.uni-kiel.de/radon/radon.htm (accessed 11-01-2008)
Denmark	Verup Mose	Ka-6452	5226	4570	150	Food remain	55.56	11.51	Furholt M. , Müller J., Raetzel-Fabian D., Rinne C. und Wotzka H.-P., 2002. RADON - Radikarbondaten online. Datenbank mitteleuropäischer 14C-Daten für das Neolithikum und die frühe Bronzezeit. http://www.jungsteinsite.uni-kiel.de/radon/radon.htm (accessed 11-01-2008)
Denmark	Præstelynge	K-1473	5759	5010	100	Wood	55.58	11.58	Furholt M. , Müller J., Raetzel-Fabian D., Rinne C. und Wotzka H.-P., 2002. RADON - Radikarbondaten online. Datenbank mitteleuropäischer 14C-Daten für das Neolithikum und die frühe Bronzezeit. http://www.jungsteinsite.uni-kiel.de/radon/radon.htm (accessed 11-01-2008)
Denmark	¥gårde	K-4333	5806	5060	65	Cereals	55.6	11.58	Furholt M. , Müller J., Raetzel-Fabian D., Rinne C. und Wotzka H.-P., 2002. RADON - Radikarbondaten online. Datenbank mitteleuropäischer 14C-Daten für das Neolithikum und die frühe Bronzezeit. http://www.jungsteinsite.uni-kiel.de/radon/radon.htm (accessed 11-01-2008)
Denmark	Ulkestrup L	K-3778	5598	4860	135	Food remain	55.61	11.53	Furholt M. , Müller J., Raetzel-Fabian D., Rinne C. und Wotzka H.-P., 2002. RADON - Radikarbondaten online. Datenbank mitteleuropäischer 14C-Daten für das Neolithikum und die frühe Bronzezeit. http://www.jungsteinsite.uni-kiel.de/radon/radon.htm (accessed 11-01-2008)
Denmark	Orelund Mos	Ka-6445	5613	4870	70	Food remain	55.63	11.5	Furholt M. , Müller J., Raetzel-Fabian D., Rinne C. und Wotzka H.-P., 2002. RADON - Radikarbondaten online. Datenbank mitteleuropäischer 14C-Daten für das Neolithikum und die frühe Bronzezeit. http://www.jungsteinsite.uni-kiel.de/radon/radon.htm (accessed 11-01-2008)
Denmark	Kornerup	K-2115	4612	4090	100	Collagen	55.63	11.98	Furholt M. , Müller J., Raetzel-Fabian D., Rinne C. und Wotzka H.-P., 2002. RADON - Radikarbondaten online. Datenbank mitteleuropäischer 14C-Daten für das Neolithikum und die frühe Bronzezeit. http://www.jungsteinsite.uni-kiel.de/radon/radon.htm (accessed 11-01-2008)
Denmark	Snoldelev M	K-2778	5299	4600	90	Collagen	55.65	12.08	Furholt M. , Müller J., Raetzel-Fabian D., Rinne C. und Wotzka H.-P., 2002. RADON - Radikarbondaten online. Datenbank mitteleuropäischer 14C-Daten für das Neolithikum und die frühe Bronzezeit. http://www.jungsteinsite.uni-kiel.de/radon/radon.htm (accessed 11-01-2008)
Denmark	L¢jesm¢lle	AAR-1850	5779	5030	90	Food remain	55.71	11.71	Furholt M. , Müller J., Raetzel-Fabian D., Rinne C. und Wotzka H.-P., 2002. RADON - Radikarbondaten online. Datenbank mitteleuropäischer 14C-Daten für das Neolithikum und die frühe Bronzezeit. http://www.jungsteinsite.uni-kiel.de/radon/radon.htm (accessed 11-01-2008)
Denmark	Sigersdal M	K-3745	5416	4680	75	Collagen	55.75	12.25	Furholt M. , Müller J., Raetzel-Fabian D., Rinne C. und Wotzka H.-P., 2002. RADON - Radikarbondaten online. Datenbank mitteleuropäischer 14C-Daten für das Neolithikum und die frühe Bronzezeit. http://www.jungsteinsite.uni-kiel.de/radon/radon.htm (accessed 11-01-2008)
Denmark	Målevgård	AAR-1851.2	5724	4980	75	Food remain	55.75	12.33	Furholt M. , Müller J., Raetzel-Fabian D., Rinne C. und Wotzka H.-P., 2002. RADON - Radikarbondaten online. Datenbank mitteleuropäischer 14C-Daten für das Neolithikum und die frühe Bronzezeit. http://www.jungsteinsite.uni-kiel.de/radon/radon.htm (accessed 11-01-2008)
Denmark	Christiansh	K-750	6143	5370	100	Charcoal	55.75	12.55	Furholt M. , Müller J., Raetzel-Fabian D., Rinne C. und Wotzka H.-P., 2002. RADON - Radikarbondaten online. Datenbank mitteleuropäischer 14C-Daten für das Neolithikum und die frühe Bronzezeit. http://www.jungsteinsite.uni-kiel.de/radon/radon.htm (accessed 11-01-2008)
Denmark	Dragsholm	K-2291	5571	4840	100	Collagen	55.76	11.4	Furholt M. , Müller J., Raetzel-Fabian D., Rinne C. und Wotzka H.-P., 2002. RADON - Radikarbondaten online. Datenbank mitteleuropäischer 14C-Daten für das Neolithikum und die frühe Bronzezeit. http://www.jungsteinsite.uni-kiel.de/radon/radon.htm (accessed 11-01-2008)
Denmark	¥lstykke	K-2356	5438	4710	100		55.78	12.18	Furholt M. , Müller J., Raetzel-Fabian D., Rinne C. und Wotzka H.-P., 2002. RADON - Radikarbondaten online. Datenbank mitteleuropäischer 14C-Daten für das Neolithikum und die frühe Bronzezeit. http://www.jungsteinsite.uni-kiel.de/radon/radon.htm (accessed 11-01-2008)
Denmark	Bygholm N¢r	K-3473	5471	4740	90		55.87	9.8	Furholt M. , Müller J., Raetzel-Fabian D., Rinne C. und Wotzka H.-P., 2002. RADON - Radikarbondaten online. Datenbank mitteleuropäischer 14C-Daten für das Neolithikum und die frühe Bronzezeit. http://www.jungsteinsite.uni-kiel.de/radon/radon.htm (accessed 11-01-2008)
Denmark	Hanstedgård	K-4215	5407	4670	80	Charcoal	55.87	9.88	Furholt M. , Müller J., Raetzel-Fabian D., Rinne C. und Wotzka H.-P., 2002. RADON - Radikarbondaten online. Datenbank mitteleuropäischer 14C-Daten für das Neolithikum und die frühe Bronzezeit. http://www.jungsteinsite.uni-kiel.de/radon/radon.htm (accessed 11-01-2008)
Denmark	Toftum	K-2988	5461	4730	90	Charcoal	55.9	10	Furholt M. , Müller J., Raetzel-Fabian D., Rinne C. und Wotzka H.-P., 2002. RADON - Radikarbondaten online. Datenbank mitteleuropäischer 14C-Daten für das Neolithikum und die frühe Bronzezeit. http://www.jungsteinsite.uni-kiel.de/radon/radon.htm (accessed 11-01-2008)
Denmark	Salpetermos	K-4771	5709	4960	90	Collagen	55.93	12.31	Furholt M. , Müller J., Raetzel-Fabian D., Rinne C. und Wotzka H.-P., 2002. RADON - Radikarbondaten online. Datenbank mitteleuropäischer 14C-Daten für das Neolithikum und die frühe Bronzezeit. http://www.jungsteinsite.uni-kiel.de/radon/radon.htm (accessed 11-01-2008)
Denmark	S¢lager	K-1724	5377	4650	100	Charcoal	55.95	11.9	Furholt M. , Müller J., Raetzel-Fabian D., Rinne C. und Wotzka H.-P., 2002. RADON - Radikarbondaten online. Datenbank mitteleuropäischer 14C-Daten für das Neolithikum und die frühe Bronzezeit. http://www.jungsteinsite.uni-kiel.de/radon/radon.htm (accessed 11-01-2008)
Denmark	Rude	K-3124	5657	4910	90	Charcoal	56	10.23	Furholt M. , Müller J., Raetzel-Fabian D., Rinne C. und Wotzka H.-P., 2002. RADON - Radikarbondaten online. Datenbank mitteleuropäischer 14C-Daten für das Neolithikum und die frühe Bronzezeit. http://www.jungsteinsite.uni-kiel.de/radon/radon.htm (accessed 11-01-2008)
Denmark	Ringkloster	K-4371	5816	5080	70	Charcoal	56.01	9.96	Furholt M. , Müller J., Raetzel-Fabian D., Rinne C. und Wotzka H.-P., 2002. RADON - Radikarbondaten online. Datenbank mitteleuropäischer 14C-Daten für das Neolithikum und die frühe Bronzezeit. http://www.jungsteinsite.uni-kiel.de/radon/radon.htm (accessed 11-01-2008)
Denmark	Norsminde	K-2192	5711	4960	100	Shell	56.01	10.26	Furholt M. , Müller J., Raetzel-Fabian D., Rinne C. und Wotzka H.-P., 2002. RADON - Radikarbondaten online. Datenbank mitteleuropäischer 14C-Daten für das Neolithikum und die frühe Bronzezeit. http://www.jungsteinsite.uni-kiel.de/radon/radon.htm (accessed 11-01-2008)
Denmark	Tibirke, El	K-4026	4786	4250	85	Wood	56.05	12.11	Furholt M. , Müller J., Raetzel-Fabian D., Rinne C. und Wotzka H.-P., 2002. RADON - Radikarbondaten online. Datenbank mitteleuropäischer 14C-Daten für das Neolithikum und die frühe Bronzezeit. http://www.jungsteinsite.uni-kiel.de/radon/radon.htm (accessed 11-01-2008)
Denmark	T¢mmerup mo	K-2775	5699	4960	65	Food remain	56.05	12.21	Furholt M. , Müller J., Raetzel-Fabian D., Rinne C. und Wotzka H.-P., 2002. RADON - Radikarbondaten online. Datenbank mitteleuropäischer 14C-Daten für das Neolithikum und die frühe Bronzezeit. http://www.jungsteinsite.uni-kiel.de/radon/radon.htm (accessed 11-01-2008)
Denmark	¥ster Risto	K-1789	4904	4310	100	Charcoal	56.08	8.25	Furholt M. , Müller J., Raetzel-Fabian D., Rinne C. und Wotzka H.-P., 2002. RADON - Radikarbondaten online. Datenbank mitteleuropäischer 14C-Daten für das Neolithikum und die frühe Bronzezeit. http://www.jungsteinsite.uni-kiel.de/radon/radon.htm (accessed 11-01-2008)
Denmark	Ferle Enge	K-6299	5691	4940	95	Collagen	56.08	12.33	Furholt M. , Müller J., Raetzel-Fabian D., Rinne C. und Wotzka H.-P., 2002. RADON - Radikarbondaten online. Datenbank mitteleuropäischer 14C-Daten für das Neolithikum und die frühe Bronzezeit. http://www.jungsteinsite.uni-kiel.de/radon/radon.htm (accessed 11-01-2008)
Denmark	Rustrup I	K-2254	5721	4970	100	Charcoal	56.11	9.51	Furholt M. , Müller J., Raetzel-Fabian D., Rinne C. und Wotzka H.-P., 2002. RADON - Radikarbondaten online. Datenbank mitteleuropäischer 14C-Daten für das Neolithikum und die frühe Bronzezeit. http://www.jungsteinsite.uni-kiel.de/radon/radon.htm (accessed 11-01-2008)
Denmark	Muldbjerg	K-132	5358	4660	150	Charcoal	56.15	8.48	Furholt M. , Müller J., Raetzel-Fabian D., Rinne C. und Wotzka H.-P., 2002. RADON - Radikarbondaten online. Datenbank mitteleuropäischer 14C-Daten für das Neolithikum und die frühe Bronzezeit. http://www.jungsteinsite.uni-kiel.de/radon/radon.htm (accessed 11-01-2008)
Denmark	Barkær	K-2634	6062	5270	75	Shell	56.3	10.46	Furholt M. , Müller J., Raetzel-Fabian D., Rinne C. und Wotzka H.-P., 2002. RADON - Radikarbondaten online. Datenbank mitteleuropäischer 14C-Daten für das Neolithikum und die frühe Bronzezeit. http://www.jungsteinsite.uni-kiel.de/radon/radon.htm (accessed 11-01-2008)
Denmark	Herrup	K-1766	5377	4650	100	Charcoal	56.4	8.91	Furholt M. , Müller J., Raetzel-Fabian D., Rinne C. und Wotzka H.-P., 2002. RADON - Radikarbondaten online. Datenbank mitteleuropäischer 14C-Daten für das Neolithikum und die frühe Bronzezeit. http://www.jungsteinsite.uni-kiel.de/radon/radon.htm (accessed 11-01-2008)
Denmark	Fannerup I	K-4050	5049	4420	95	Collagen	56.4	10.71	Furholt M. , Müller J., Raetzel-Fabian D., Rinne C. und Wotzka H.-P., 2002. RADON - Radikarbondaten online. Datenbank mitteleuropäischer 14C-Daten für das Neolithikum und die frühe Bronzezeit. http://www.jungsteinsite.uni-kiel.de/radon/radon.htm (accessed 11-01-2008)
Denmark	Vroue Hede	K-1570	5730	4980	100	Charcoal	56.41	9.06	Furholt M. , Müller J., Raetzel-Fabian D., Rinne C. und Wotzka H.-P., 2002. RADON - Radikarbondaten online. Datenbank mitteleuropäischer 14C-Daten für das Neolithikum und die frühe Bronzezeit. http://www.jungsteinsite.uni-kiel.de/radon/radon.htm (accessed 11-01-2008)
Denmark	Konens H¢j	K-919	5587	4850	100	Charcoal	56.46	10.05	Furholt M. , Müller J., Raetzel-Fabian D., Rinne C. und Wotzka H.-P., 2002. RADON - Radikarbondaten online. Datenbank mitteleuropäischer 14C-Daten für das Neolithikum und die frühe Bronzezeit. http://www.jungsteinsite.uni-kiel.de/radon/radon.htm (accessed 11-01-2008)
Denmark	Tustrup	K-727	5083	4440	120	Miscellaneo	56.48	10.55	Furholt M. , Müller J., Raetzel-Fabian D., Rinne C. und Wotzka H.-P., 2002. RADON - Radikarbondaten online. Datenbank mitteleuropäischer 14C-Daten für das Neolithikum und die frühe Bronzezeit. http://www.jungsteinsite.uni-kiel.de/radon/radon.htm (accessed 11-01-2008)
Denmark	Foulum	K-1601	5183	4540	110	Charcoal	56.5	9.58	Furholt M. , Müller J., Raetzel-Fabian D., Rinne C. und Wotzka H.-P., 2002. RADON - Radikarbondaten online. Datenbank mitteleuropäischer 14C-Daten für das Neolithikum und die frühe Bronzezeit. http://www.jungsteinsite.uni-kiel.de/radon/radon.htm (accessed 11-01-2008)
Denmark	Vester Årup	K-1982	5093	4450	100	Charcoal	56.76	9.53	Furholt M. , Müller J., Raetzel-Fabian D., Rinne C. und Wotzka H.-P., 2002. RADON - Radikarbondaten online. Datenbank mitteleuropäischer 14C-Daten für das Neolithikum und die frühe Bronzezeit. http://www.jungsteinsite.uni-kiel.de/radon/radon.htm (accessed 11-01-2008)
Denmark	Borremose	K-5537	5165	4525	90	Collagen	56.8	9.53	Furholt M. , Müller J., Raetzel-Fabian D., Rinne C. und Wotzka H.-P., 2002. RADON - Radikarbondaten online. Datenbank mitteleuropäischer 14C-Daten für das Neolithikum und die frühe Bronzezeit. http://www.jungsteinsite.uni-kiel.de/radon/radon.htm (accessed 11-01-2008)
Denmark	Ferslev	K-717	5070	4430	120	Charcoal	56.95	9.9	Furholt M. , Müller J., Raetzel-Fabian D., Rinne C. und Wotzka H.-P., 2002. RADON - Radikarbondaten online. Datenbank mitteleuropäischer 14C-Daten für das Neolithikum und die frühe Bronzezeit. http://www.jungsteinsite.uni-kiel.de/radon/radon.htm (accessed 11-01-2008)
Denmark	Mosegården	K-3463	5816	5080	90	Charcoal	57.03	10.26	Furholt M. , Müller J., Raetzel-Fabian D., Rinne C. und Wotzka H.-P., 2002. RADON - Radikarbondaten online. Datenbank mitteleuropäischer 14C-Daten für das Neolithikum und die frühe Bronzezeit. http://www.jungsteinsite.uni-kiel.de/radon/radon.htm (accessed 11-01-2008)
France	Araguina Se	Gif-2325	7530	6650	140	Charcoal	41.38	9.16	Shennan S. & Steele J., 2000 Spatial and chronological patterns in the neolithisation of Europe. http://ads.ahds.ac.uk/catalogue/resources.html?c14_meso (accessed 10-01-2008)
France	Monte Leone	Ly-6099	6669	5855	95	Bone	41.4	9.16	Shennan S. & Steele J., 2000 Spatial and chronological patterns in the neolithisation of Europe. http://ads.ahds.ac.uk/catalogue/resources.html?c14_meso (accessed 10-01-2008)
France	Renaghju	Ly-9519	7623	6769	41		41.51	8.91	Manen C. & Sabatier P., 2003. Chronique de la néolithisation en Méditerranée nord-occidentale. Bulletin de la Société Préhistorique Française, 100 (3): 479-504.
France	Casabianda	MC-2243	7547	6670	150		42.08	9.5	Manen C. & Sabatier P., 2003. Chronique de la néolithisation en Méditerranée nord-occidentale. Bulletin de la Société Préhistorique Française, 100 (3): 479-504.
France	Lo Pla del	Gif-6749	6496	5700	80	Charcoal	42.45	2.06	Shennan S. & Steele J., 2000 Spatial and chronological patterns in the neolithisation of Europe. http://ads.ahds.ac.uk/catalogue/resources.html?c14_meso (accessed 10-01-2008)
France	A Revellata	Ly-6085	7202	6280	75		42.56	8.75	Manen C. & Sabatier P., 2003. Chronique de la néolithisation en Méditerranée nord-occidentale. Bulletin de la Société Préhistorique Française, 100 (3): 479-504.
France	Aspre del P	GrA-16273	6875	6030	40		42.63	2.95	Manen C. & Sabatier P., 2003. Chronique de la néolithisation en Méditerranée nord-occidentale. Bulletin de la Société Préhistorique Française, 100 (3): 479-504.
France	Scaffa Pian	MC-2057	6135	5360	100	Charcoal	42.68	9.2	Shennan S. & Steele J., 2000 Spatial and chronological patterns in the neolithisation of Europe. http://ads.ahds.ac.uk/catalogue/resources.html?c14_meso (accessed 10-01-2008)
France	Les Coudoum	Ly-225	5814	5060	45	Charcoal	42.75	2.56	Shennan S. & Steele J., 2000 Spatial and chronological patterns in the neolithisation of Europe. http://ads.ahds.ac.uk/catalogue/resources.html?c14_meso (accessed 10-01-2008)
France	Coma France	Gif-7292	5970	5200	70	Charcoal	42.83	2.91	Shennan S. & Steele J., 2000 Spatial and chronological patterns in the neolithisation of Europe. http://ads.ahds.ac.uk/catalogue/resources.html?c14_meso (accessed 10-01-2008)
France	Font Juvena	Ly-4770	7137	6235	85	Charcoal	43.28	2.33	Shennan S. & Steele J., 2000 Spatial and chronological patterns in the neolithisation of Europe. http://ads.ahds.ac.uk/catalogue/resources.html?c14_meso (accessed 10-01-2008)
France	Portiragnes	Ly-7607	7687	6850	65	Charcoal	43.3	3.33	Shennan S. & Steele J., 2000 Spatial and chronological patterns in the neolithisation of Europe. http://ads.ahds.ac.uk/catalogue/resources.html?c14_meso (accessed 10-01-2008)
France	Grotte de G	GrN-6702	7749	6905	90	Charcoal	43.31	2.41	Shennan S. & Steele J., 2000 Spatial and chronological patterns in the neolithisation of Europe. http://ads.ahds.ac.uk/catalogue/resources.html?c14_meso (accessed 10-01-2008)
France	Grotte de l	MC-2145	7174	6260	90	Charcoal	43.35	2.7	Shennan S. & Steele J., 2000 Spatial and chronological patterns in the neolithisation of Europe. http://ads.ahds.ac.uk/catalogue/resources.html?c14_meso (accessed 10-01-2008)
France	Chateauneuf	MC-2515	7746	6900	100	Charcoal	43.38	5.16	Shennan S. & Steele J., 2000 Spatial and chronological patterns in the neolithisation of Europe. http://ads.ahds.ac.uk/catalogue/resources.html?c14_meso (accessed 10-01-2008)
France	Grotte de C	Gif-3078	7383	6480	130	Charcoal	43.43	3.9	Shennan S. & Steele J., 2000 Spatial and chronological patterns in the neolithisation of Europe. http://ads.ahds.ac.uk/catalogue/resources.html?c14_meso (accessed 10-01-2008)
France	Source de R	MC-1227	7363	6450	100	Charcoal	43.51	3.28	Shennan S. & Steele J., 2000 Spatial and chronological patterns in the neolithisation of Europe. http://ads.ahds.ac.uk/catalogue/resources.html?c14_meso (accessed 10-01-2008)
France	Quintarie	Ly-9164	6427	5645	55	Charcoal	43.62	3.43	Shennan S. & Steele J., 2000 Spatial and chronological patterns in the neolithisation of Europe. http://ads.ahds.ac.uk/catalogue/resources.html?c14_meso (accessed 10-01-2008)
France	Grotte Lomb	Ly-3331	7080	6190	120	Charcoal	43.68	7.86	Shennan S. & Steele J., 2000 Spatial and chronological patterns in the neolithisation of Europe. http://ads.ahds.ac.uk/catalogue/resources.html?c14_meso (accessed 10-01-2008)
France	Caucade	MC-2342	7659	6800	130	Charcoal	43.7	7.35	Shennan S. & Steele J., 2000 Spatial and chronological patterns in the neolithisation of Europe. http://ads.ahds.ac.uk/catalogue/resources.html?c14_meso (accessed 10-01-2008)
France	Abri du Cap	Gif-1111	6917	6050	150		43.71	6.13	Manen C. & Sabatier P., 2003. Chronique de la néolithisation en Méditerranée nord-occidentale. Bulletin de la Société Préhistorique Française, 100 (3): 479-504.
France	Malvoisin	Ly-3020	6054	5270	140	Bone	43.8	5.01	Shennan S. & Steele J., 2000 Spatial and chronological patterns in the neolithisation of Europe. http://ads.ahds.ac.uk/catalogue/resources.html?c14_meso (accessed 10-01-2008)
France	Pendimoun	Ly-5692	7505	6615	105	Acorns	43.81	7.5	Shennan S. & Steele J., 2000 Spatial and chronological patterns in the neolithisation of Europe. http://ads.ahds.ac.uk/catalogue/resources.html?c14_meso (accessed 10-01-2008)
France	Grotte de l	MC-1290	6940	6070	100	Charcoal	43.88	3.73	Shennan S. & Steele J., 2000 Spatial and chronological patterns in the neolithisation of Europe. http://ads.ahds.ac.uk/catalogue/resources.html?c14_meso (accessed 10-01-2008)
France	Roc Troué	Gif-7688	6662	5850	80	Charcoal	43.95	3.18	Shennan S. & Steele J., 2000 Spatial and chronological patterns in the neolithisation of Europe. http://ads.ahds.ac.uk/catalogue/resources.html?c14_meso (accessed 10-01-2008)
France	Abri des Us	Gif-9143	6350	5550	70	Charcoal	43.98	3.25	Shennan S. & Steele J., 2000 Spatial and chronological patterns in the neolithisation of Europe. http://ads.ahds.ac.uk/catalogue/resources.html?c14_meso (accessed 10-01-2008)
France	Grotte de l	MC-563	7093	6200	100	Charcoal	44.06	4.63	Shennan S. & Steele J., 2000 Spatial and chronological patterns in the neolithisation of Europe. http://ads.ahds.ac.uk/catalogue/resources.html?c14_meso (accessed 10-01-2008)
France	Baratin	Ly-252	7214	6290	70	Charcoal	44.08	4.88	Shennan S. & Steele J., 2000 Spatial and chronological patterns in the neolithisation of Europe. http://ads.ahds.ac.uk/catalogue/resources.html?c14_meso (accessed 10-01-2008)
France	Le Baratin	Gif-1855	7491	6600	140	Charcoal	44.08	5.88	Shennan S. & Steele J., 2000 Spatial and chronological patterns in the neolithisation of Europe. http://ads.ahds.ac.uk/catalogue/resources.html?c14_meso (accessed 10-01-2008)
France	Abri de la	MC-1367	7821	6990	120	Charcoal	44.11	3.16	Shennan S. & Steele J., 2000 Spatial and chronological patterns in the neolithisation of Europe. http://ads.ahds.ac.uk/catalogue/resources.html?c14_meso (accessed 10-01-2008)
France	Le Moulin	Ly-3804	6654	5840	130	Bone	44.18	5.5	Shennan S. & Steele J., 2000 Spatial and chronological patterns in the neolithisation of Europe. http://ads.ahds.ac.uk/catalogue/resources.html?c14_meso (accessed 10-01-2008)
France	La Vesignie	Ly-4745	6617	5815	75	Bone	44.25	4.61	Shennan S. & Steele J., 2000 Spatial and chronological patterns in the neolithisation of Europe. http://ads.ahds.ac.uk/catalogue/resources.html?c14_meso (accessed 10-01-2008)
France	Baume de mo	Ly-303	7203	6300	140	Charcoal	44.26	4.43	Shennan S. & Steele J., 2000 Spatial and chronological patterns in the neolithisation of Europe. http://ads.ahds.ac.uk/catalogue/resources.html?c14_meso (accessed 10-01-2008)
France	Les Petites	Beta-103862	7218	6290	50		44.26	4.68	Manen C. & Sabatier P., 2003. Chronique de la néolithisation en Méditerranée nord-occidentale. Bulletin de la Société Préhistorique Française, 100 (3): 479-504.
France	Baume d'Oul	MC-2034	7516	6630	110	Charcoal	44.31	4.46	Shennan S. & Steele J., 2000 Spatial and chronological patterns in the neolithisation of Europe. http://ads.ahds.ac.uk/catalogue/resources.html?c14_meso (accessed 10-01-2008)
France	Saint Marce	MC-2376	7258	6330	90	Bone	44.35	4.46	Shennan S. & Steele J., 2000 Spatial and chronological patterns in the neolithisation of Europe. http://ads.ahds.ac.uk/catalogue/resources.html?c14_meso (accessed 10-01-2008)
France	Balloy-Les	OxA-4087	7075	6180	90	Animal bone	44.4	3.16	Shennan S. & Steele J., 2000 Spatial and chronological patterns in the neolithisation of Europe. http://ads.ahds.ac.uk/catalogue/resources.html?c14_meso (accessed 10-01-2008)
France	Roquemissou	Ly-4687	6587	5785	105	Charcoal	44.41	2.73	Shennan S. & Steele J., 2000 Spatial and chronological patterns in the neolithisation of Europe. http://ads.ahds.ac.uk/catalogue/resources.html?c14_meso (accessed 10-01-2008)
France	Lalo	AA-32641	7488	6585	60		44.46	3.08	Manen C. & Sabatier P., 2003. Chronique de la néolithisation en Méditerranée nord-occidentale. Bulletin de la Société Préhistorique Française, 100 (3): 479-504.
France	Le Sanglier	Ly-33	7754	6915	70	Bone	44.68	1.71	Shennan S. & Steele J., 2000 Spatial and chronological patterns in the neolithisation of Europe. http://ads.ahds.ac.uk/catalogue/resources.html?c14_meso (accessed 10-01-2008)
France	Pellebit	Ly-6637	6624	5820	55	Charcoal	44.69	5.48	Shennan S. & Steele J., 2000 Spatial and chronological patterns in the neolithisation of Europe. http://ads.ahds.ac.uk/catalogue/resources.html?c14_meso (accessed 10-01-2008)
France	Aux Cramail	Ly-5311	6383	5599	69	Wood	44.76	0.25	Shennan S. & Steele J., 2000 Spatial and chronological patterns in the neolithisation of Europe. http://ads.ahds.ac.uk/catalogue/resources.html?c14_meso (accessed 10-01-2008)
France	Roucadour	Gif-36C	6781	5940	140		44.83	1.5	Shennan S. & Steele J., 2000 Spatial and chronological patterns in the neolithisation of Europe. http://ads.ahds.ac.uk/catalogue/resources.html?c14_meso (accessed 10-01-2008)
France	Vassieux en	Ly-799	6831	5990	60	Charcoal	44.89	5.37	Shennan S. & Steele J., 2000 Spatial and chronological patterns in the neolithisation of Europe. http://ads.ahds.ac.uk/catalogue/resources.html?c14_meso (accessed 10-01-2008)
France	Cormail	Ly-5465	6147	5375	115	Seeds	45.04	3.88	Shennan S. & Steele J., 2000 Spatial and chronological patterns in the neolithisation of Europe. http://ads.ahds.ac.uk/catalogue/resources.html?c14_meso (accessed 10-01-2008)
France	Les Rivaux	Ly-3710	7138	6240	110	Charcoal	45.05	3.85	Shennan S. & Steele J., 2000 Spatial and chronological patterns in the neolithisation of Europe. http://ads.ahds.ac.uk/catalogue/resources.html?c14_meso (accessed 10-01-2008)
France	Pas de la C	Ly-3785	6485	5680	130	Charcoal	45.06	5.38	Shennan S. & Steele J., 2000 Spatial and chronological patterns in the neolithisation of Europe. http://ads.ahds.ac.uk/catalogue/resources.html?c14_meso (accessed 10-01-2008)
France	La Grande R	Ly-176	6844	6000	70	Bone	45.2	5.63	Shennan S. & Steele J., 2000 Spatial and chronological patterns in the neolithisation of Europe. http://ads.ahds.ac.uk/catalogue/resources.html?c14_meso (accessed 10-01-2008)
France	Abri de la	Ly-6096	5898	5135	35	Bone	45.21	5.65	Shennan S. & Steele J., 2000 Spatial and chronological patterns in the neolithisation of Europe. http://ads.ahds.ac.uk/catalogue/resources.html?c14_meso (accessed 10-01-2008)
France	Aulp du Seu	Ly-7096	6412	5615	105	Burnt bone	45.33	5.9	Shennan S. & Steele J., 2000 Spatial and chronological patterns in the neolithisation of Europe. http://ads.ahds.ac.uk/catalogue/resources.html?c14_meso (accessed 10-01-2008)
France	La Lede du	Ly-6045	8179	7360	85	Charcoal	45.44	-1.09	Shennan S. & Steele J., 2000 Spatial and chronological patterns in the neolithisation of Europe. http://ads.ahds.ac.uk/catalogue/resources.html?c14_meso (accessed 10-01-2008)
France	L'Horte	Ly-5702	7360	6450	120	Charcoal	45.56	0.38	Shennan S. & Steele J., 2000 Spatial and chronological patterns in the neolithisation of Europe. http://ads.ahds.ac.uk/catalogue/resources.html?c14_meso (accessed 10-01-2008)
France	Maisons Alf	Lyon-386	6842	6000	60	Bone	45.68	5.35	Shennan S. & Steele J., 2000 Spatial and chronological patterns in the neolithisation of Europe. http://ads.ahds.ac.uk/catalogue/resources.html?c14_meso (accessed 10-01-2008)
France	Messimy	Ly-8651	6798	5965	45	Wood	45.69	4.67	Shennan S. & Steele J., 2000 Spatial and chronological patterns in the neolithisation of Europe. http://ads.ahds.ac.uk/catalogue/resources.html?c14_meso (accessed 10-01-2008)
France	Saint Pries	Ly-8685	6240	5445	60	Charcoal	45.7	4.91	Shennan S. & Steele J., 2000 Spatial and chronological patterns in the neolithisation of Europe. http://ads.ahds.ac.uk/catalogue/resources.html?c14_meso (accessed 10-01-2008)
France	Pontcharaud	Ly-7625	7925	7095	50	Bone	45.78	3.08	Shennan S. & Steele J., 2000 Spatial and chronological patterns in the neolithisation of Europe. http://ads.ahds.ac.uk/catalogue/resources.html?c14_meso (accessed 10-01-2008)
France	Les Ouchett	Ly-180	6545	5745	60	Charcoal	45.81	-0.73	Shennan S. & Steele J., 2000 Spatial and chronological patterns in the neolithisation of Europe. http://ads.ahds.ac.uk/catalogue/resources.html?c14_meso (accessed 10-01-2008)
France	Grotte du G	Ly-5513	7015	6125	40	Bone	45.95	5.03	Shennan S. & Steele J., 2000 Spatial and chronological patterns in the neolithisation of Europe. http://ads.ahds.ac.uk/catalogue/resources.html?c14_meso (accessed 10-01-2008)
France	La Roche au	Ly-4704	8179	7360	80	Charcoal	45.98	0.98	Shennan S. & Steele J., 2000 Spatial and chronological patterns in the neolithisation of Europe. http://ads.ahds.ac.uk/catalogue/resources.html?c14_meso (accessed 10-01-2008)
France	Mably	Ly-7598	6468	5680	60	Charcoal	46.08	4.06	Shennan S. & Steele J., 2000 Spatial and chronological patterns in the neolithisation of Europe. http://ads.ahds.ac.uk/catalogue/resources.html?c14_meso (accessed 10-01-2008)
France	Charrette	Ly-6952	6565	5765	65	Charcoal	46.56	4.9	Shennan S. & Steele J., 2000 Spatial and chronological patterns in the neolithisation of Europe. http://ads.ahds.ac.uk/catalogue/resources.html?c14_meso (accessed 10-01-2008)
France	Orval	Ly-418	6222	5420	60	Charcoal	46.72	2.48	Shennan S. & Steele J., 2000 Spatial and chronological patterns in the neolithisation of Europe. http://ads.ahds.ac.uk/catalogue/resources.html?c14_meso (accessed 10-01-2008)
France	Abri des Ro	Gif-9956	6084	5300	50	Charcoal	46.73	0.53	Shennan S. & Steele J., 2000 Spatial and chronological patterns in the neolithisation of Europe. http://ads.ahds.ac.uk/catalogue/resources.html?c14_meso (accessed 10-01-2008)
France	Ruffey sur	Ly-7356	6403	5623	55	Charcoal	46.74	5.49	Shennan S. & Steele J., 2000 Spatial and chronological patterns in the neolithisation of Europe. http://ads.ahds.ac.uk/catalogue/resources.html?c14_meso (accessed 10-01-2008)
France	Les Ressour	Ly-7484	5791	5040	70	Charcoal	46.8	1.63	Shennan S. & Steele J., 2000 Spatial and chronological patterns in the neolithisation of Europe. http://ads.ahds.ac.uk/catalogue/resources.html?c14_meso (accessed 10-01-2008)
France	Les Planche	Gif-3826	6315	5520	130	Charcoal	46.91	5.76	Shennan S. & Steele J., 2000 Spatial and chronological patterns in the neolithisation of Europe. http://ads.ahds.ac.uk/catalogue/resources.html?c14_meso (accessed 10-01-2008)
France	Les Pichelo	Gif-6316	6334	5530	70	Seeds	47.31	-1.5	Shennan S. & Steele J., 2000 Spatial and chronological patterns in the neolithisation of Europe. http://ads.ahds.ac.uk/catalogue/resources.html?c14_meso (accessed 10-01-2008)
France	Sandun	Gif-7703	6457	5660	100	Charcoal	47.33	2.56	Shennan S. & Steele J., 2000 Spatial and chronological patterns in the neolithisation of Europe. http://ads.ahds.ac.uk/catalogue/resources.html?c14_meso (accessed 10-01-2008)
France	Gondenans-l	Gif-1561	6794	5950	140	Charcoal	47.43	6.46	Jadin I., 2003. Trois petits tours et puis s'en vont... La fin de la présence danubienne en Moyenne Belgique. Liège: Université de Liège (E.R.A.U.L. 109).
France	Petit Mont	Gif-6844	6437	5650	70	Charcoal	47.53	-2.9	Shennan S. & Steele J., 2000 Spatial and chronological patterns in the neolithisation of Europe. http://ads.ahds.ac.uk/catalogue/resources.html?c14_meso (accessed 10-01-2008)
France	Locmariaque	Gif-7693	6149	5370	70	Charcoal	47.56	-2.95	Shennan S. & Steele J., 2000 Spatial and chronological patterns in the neolithisation of Europe. http://ads.ahds.ac.uk/catalogue/resources.html?c14_meso (accessed 10-01-2008)
France	Sierentz	Ly-4498	6369	5570	100	Charcoal	47.56	7.45	Shennan S. & Steele J., 2000 Spatial and chronological patterns in the neolithisation of Europe. http://ads.ahds.ac.uk/catalogue/resources.html?c14_meso (accessed 10-01-2008)
France	Crox Saint	Gif-8840	6937	6070	80	Charcoal	47.76	-2	Shennan S. & Steele J., 2000 Spatial and chronological patterns in the neolithisation of Europe. http://ads.ahds.ac.uk/catalogue/resources.html?c14_meso (accessed 10-01-2008)
France	Wittenheim	Ly-486	6498	5705	60	Charcoal	47.8	7.33	Shennan S. & Steele J., 2000 Spatial and chronological patterns in the neolithisation of Europe. http://ads.ahds.ac.uk/catalogue/resources.html?c14_meso (accessed 10-01-2008)
France	Quebarn	Gif-5061	6564	5760	120	Charcoal	47.83	-4.23	Shennan S. & Steele J., 2000 Spatial and chronological patterns in the neolithisation of Europe. http://ads.ahds.ac.uk/catalogue/resources.html?c14_meso (accessed 10-01-2008)
France	Ensisheim,	UtC-5406	7064	6155	39	Human bone	47.86	7.35	Jadin I., 2003. Trois petits tours et puis s'en vont... La fin de la présence danubienne en Moyenne Belgique. Liège: Université de Liège (E.R.A.U.L. 109).
France	Etang David	Gif-3354	6400	5600	120	Collagen /	47.91	3.51	Jadin I., 2003. Trois petits tours et puis s'en vont... La fin de la présence danubienne en Moyenne Belgique. Liège: Université de Liège (E.R.A.U.L. 109).
France	Beaumont	Ly-719	6500	5705	70	Charcoal	47.91	3.56	Shennan S. & Steele J., 2000 Spatial and chronological patterns in the neolithisation of Europe. http://ads.ahds.ac.uk/catalogue/resources.html?c14_meso (accessed 10-01-2008)
France	Champlay	Ly-9511	6742	5920	40	Bone	47.95	3.43	Dubouloz J., 2003. Datation absolue du premier Néolithique du Bassin parisien: complément et relecture des données RRBP et VSG. Bulletin de la Société Préhistorique Française, 100 (4): 671-90.
France	Saint-Julie	Ly-537	6910	6055	55	Bone	48.03	3.3	Dubouloz J., 2003. Datation absolue du premier Néolithique du Bassin parisien: complément et relecture des données RRBP et VSG. Bulletin de la Société Préhistorique Française, 100 (4): 671-90.
France	Armeau	GrN-6781	7184	6260	65	Bone	48.05	3.31	Jadin I., 2003. Trois petits tours et puis s'en vont... La fin de la présence danubienne en Moyenne Belgique. Liège: Université de Liège (E.R.A.U.L. 109).
France	Wettelsheim	Ly-4582	7333	6400	70	Bone	48.06	7.3	Jadin I., 2003. Trois petits tours et puis s'en vont... La fin de la présence danubienne en Moyenne Belgique. Liège: Université de Liège (E.R.A.U.L. 109).
France	Villeneuve-	GrA-11653	6930	6070	50	Bone	48.08	3.3	Dubouloz J., 2003. Datation absolue du premier Néolithique du Bassin parisien: complément et relecture des données RRBP et VSG. Bulletin de la Société Préhistorique Française, 100 (4): 671-90.
France	Colmar, Ruf	Ly-3811	6979	6100	120	Bone	48.08	7.33	Jadin I., 2003. Trois petits tours et puis s'en vont... La fin de la présence danubienne en Moyenne Belgique. Liège: Université de Liège (E.R.A.U.L. 109).
France	Passy	Ly-8823	6924	6065	55	Bone	48.1	3.26	Shennan S. & Steele J., 2000 Spatial and chronological patterns in the neolithisation of Europe. http://ads.ahds.ac.uk/catalogue/resources.html?c14_meso (accessed 10-01-2008)
France	Sablonnière	Ly-8824	6690	5870	60	Bone	48.11	3.3	Shennan S. & Steele J., 2000 Spatial and chronological patterns in the neolithisation of Europe. http://ads.ahds.ac.uk/catalogue/resources.html?c14_meso (accessed 10-01-2008)
France	Etigny, le	Ly-8556	6701	5880	60	Bone	48.13	3.28	Dubouloz J., 2003. Datation absolue du premier Néolithique du Bassin parisien: complément et relecture des données RRBP et VSG. Bulletin de la Société Préhistorique Française, 100 (4): 671-90.
France	Le Brassot	Ly-8556	6701	5880	60	Bone	48.13	3.29	Shennan S. & Steele J., 2000 Spatial and chronological patterns in the neolithisation of Europe. http://ads.ahds.ac.uk/catalogue/resources.html?c14_meso (accessed 10-01-2008)
France	Le Camp	Ly-8139	6642	5830	45	Charcoal	48.15	2.73	Shennan S. & Steele J., 2000 Spatial and chronological patterns in the neolithisation of Europe. http://ads.ahds.ac.uk/catalogue/resources.html?c14_meso (accessed 10-01-2008)
France	Les Sablons	Ly-8528	6250	5455	55	Bone	48.15	3.26	Shennan S. & Steele J., 2000 Spatial and chronological patterns in the neolithisation of Europe. http://ads.ahds.ac.uk/catalogue/resources.html?c14_meso (accessed 10-01-2008)
France	Ty Floc'h	Gif-5234	6380	5580	120	Charcoal	48.15	4.16	Shennan S. & Steele J., 2000 Spatial and chronological patterns in the neolithisation of Europe. http://ads.ahds.ac.uk/catalogue/resources.html?c14_meso (accessed 10-01-2008)
France	Echilleuses	Ly-5668	6830	5990	50	Charcoal	48.16	2.41	Jadin I., 2003. Trois petits tours et puis s'en vont... La fin de la présence danubienne en Moyenne Belgique. Liège: Université de Liège (E.R.A.U.L. 109).
France	Liscuis en	Gif-3099	5889	5140	100	Charcoal	48.21	-3.13	Shennan S. & Steele J., 2000 Spatial and chronological patterns in the neolithisation of Europe. http://ads.ahds.ac.uk/catalogue/resources.html?c14_meso (accessed 10-01-2008)
France	Les Fiefs	Ly-6481	6433	5650	55	Bone	48.23	2.45	Shennan S. & Steele J., 2000 Spatial and chronological patterns in the neolithisation of Europe. http://ads.ahds.ac.uk/catalogue/resources.html?c14_meso (accessed 10-01-2008)
France	Marainville	Ly-4479	7237	6330	140	Seeds	48.24	6.1	Jadin I., 2003. Trois petits tours et puis s'en vont... La fin de la présence danubienne en Moyenne Belgique. Liège: Université de Liège (E.R.A.U.L. 109).
France	Villeneuve-	Ly-4507	7004	6120	110	Bone	48.33	3.06	Jadin I., 2003. Trois petits tours et puis s'en vont... La fin de la présence danubienne en Moyenne Belgique. Liège: Université de Liège (E.R.A.U.L. 109).
France	Terres de P	Ly-4503	7595	6730	110	Bone	48.33	3.06	Shennan S. & Steele J., 2000 Spatial and chronological patterns in the neolithisation of Europe. http://ads.ahds.ac.uk/catalogue/resources.html?c14_meso (accessed 10-01-2008)
France	La-Grande-P	Gif-5005	6431	5630	120	Bone	48.36	2.88	Jadin I., 2003. Trois petits tours et puis s'en vont... La fin de la présence danubienne en Moyenne Belgique. Liège: Université de Liège (E.R.A.U.L. 109).
France	Barbey, le	Ly-5881	7327	6410	120	Bone	48.36	3.05	Dubouloz J., 2003. Datation absolue du premier Néolithique du Bassin parisien: complément et relecture des données RRBP et VSG. Bulletin de la Société Préhistorique Française, 100 (4): 671-90.
France	L'Ouche de	Gif-7705	6364	5570	70	Bone	48.38	2.38	Shennan S. & Steele J., 2000 Spatial and chronological patterns in the neolithisation of Europe. http://ads.ahds.ac.uk/catalogue/resources.html?c14_meso (accessed 10-01-2008)
France	Saint-Etien	Ly-7662	6837	5995	65	Charcoal	48.4	1.31	Jadin I., 2003. Trois petits tours et puis s'en vont... La fin de la présence danubienne en Moyenne Belgique. Liège: Université de Liège (E.R.A.U.L. 109).
France	Le Boisanne	Gif-7713	6394	5610	70	Charcoal	48.53	-2	Shennan S. & Steele J., 2000 Spatial and chronological patterns in the neolithisation of Europe. http://ads.ahds.ac.uk/catalogue/resources.html?c14_meso (accessed 10-01-2008)
France	Barbuise-Co	Ly-2455	6325	5530	150		48.55	3.57	Furholt M. , Müller J., Raetzel-Fabian D., Rinne C. und Wotzka H.-P., 2002. RADON - Radikarbondaten online. Datenbank mitteleuropäischer 14C-Daten für das Neolithikum und die frühe Bronzezeit. http://www.jungsteinsite.uni-kiel.de/radon/radon.htm (accessed 11-01-2008)
France	Change	Gif-9014	7070	6180	120	Charcoal	48.56	1.58	Shennan S. & Steele J., 2000 Spatial and chronological patterns in the neolithisation of Europe. http://ads.ahds.ac.uk/catalogue/resources.html?c14_meso (accessed 10-01-2008)
France	Roc'h Avel	Gif-5510	6602	5800	100	Charcoal	48.58	-4.58	Shennan S. & Steele J., 2000 Spatial and chronological patterns in the neolithisation of Europe. http://ads.ahds.ac.uk/catalogue/resources.html?c14_meso (accessed 10-01-2008)
France	Larzicourt,	Ly-3908	6757	5920	150	Bone	48.63	4.71	Jadin I., 2003. Trois petits tours et puis s'en vont... La fin de la présence danubienne en Moyenne Belgique. Liège: Université de Liège (E.R.A.U.L. 109).
France	Reichstett	Ly-865	6781	5940	140	Nutsr or pe	48.63	7.75	Jadin I., 2003. Trois petits tours et puis s'en vont... La fin de la présence danubienne en Moyenne Belgique. Liège: Université de Liège (E.R.A.U.L. 109).
France	Barnenez	Gif-1556	6349	5550	140	Charcoal	48.66	-3.85	Shennan S. & Steele J., 2000 Spatial and chronological patterns in the neolithisation of Europe. http://ads.ahds.ac.uk/catalogue/resources.html?c14_meso (accessed 10-01-2008)
France	Norrois, La	Ly-3891	6878	6020	110	Bone	48.66	4.55	Jadin I., 2003. Trois petits tours et puis s'en vont... La fin de la présence danubienne en Moyenne Belgique. Liège: Université de Liège (E.R.A.U.L. 109).
France	Ecriennes,	GrN-23068	6956	6090	30	Carbonised	48.68	4.68	Jadin I., 2003. Trois petits tours et puis s'en vont... La fin de la présence danubienne en Moyenne Belgique. Liège: Université de Liège (E.R.A.U.L. 109).
France	Bercy	Gif-9224	6623	5820	60	Wood	48.86	2.33	Shennan S. & Steele J., 2000 Spatial and chronological patterns in the neolithisation of Europe. http://ads.ahds.ac.uk/catalogue/resources.html?c14_meso (accessed 10-01-2008)
France	Pente de Cr	Gif-8358	6737	5910	80	Bone	48.88	2.71	Shennan S. & Steele J., 2000 Spatial and chronological patterns in the neolithisation of Europe. http://ads.ahds.ac.uk/catalogue/resources.html?c14_meso (accessed 10-01-2008)
France	Jablines, L	Gif-5002	6302	5510	140	Bone	48.91	2.76	Jadin I., 2003. Trois petits tours et puis s'en vont... La fin de la présence danubienne en Moyenne Belgique. Liège: Université de Liège (E.R.A.U.L. 109).
France	Jablines	Ly-7285	6825	5985	55	Human bone	48.93	2.76	Jadin I., 2003. Trois petits tours et puis s'en vont... La fin de la présence danubienne en Moyenne Belgique. Liège: Université de Liège (E.R.A.U.L. 109).
France	Changis sur	Ly-9036	6624	5820	55	Bone	48.95	3.01	Shennan S. & Steele J., 2000 Spatial and chronological patterns in the neolithisation of Europe. http://ads.ahds.ac.uk/catalogue/resources.html?c14_meso (accessed 10-01-2008)
France	Les Longrai	Ly-150	6070	5290	150	Charcoal	48.97	-0.24	Furholt M. , Müller J., Raetzel-Fabian D., Rinne C. und Wotzka H.-P., 2002. RADON - Radikarbondaten online. Datenbank mitteleuropäischer 14C-Daten für das Neolithikum und die frühe Bronzezeit. http://www.jungsteinsite.uni-kiel.de/radon/radon.htm (accessed 11-01-2008)
France	Juvigny, Le	Ly-4453	7087	6200	140	Bone	49.01	4.26	Jadin I., 2003. Trois petits tours et puis s'en vont... La fin de la présence danubienne en Moyenne Belgique. Liège: Université de Liège (E.R.A.U.L. 109).
France	Derrière le	Gif-89160	6360	5560	140	Charcoal	49.06	-0.05	Shennan S. & Steele J., 2000 Spatial and chronological patterns in the neolithisation of Europe. http://ads.ahds.ac.uk/catalogue/resources.html?c14_meso (accessed 10-01-2008)
France	MARLY	Ly-7437	6142	5360	55	Wood	49.06	6.15	Shennan S. & Steele J., 2000 Spatial and chronological patterns in the neolithisation of Europe. http://ads.ahds.ac.uk/catalogue/resources.html?c14_meso (accessed 10-01-2008)
France	Fontenay-le	Ly-131	6359	5560	150	Charcoal	49.1	-0.37	Jadin I., 2003. Trois petits tours et puis s'en vont... La fin de la présence danubienne en Moyenne Belgique. Liège: Université de Liège (E.R.A.U.L. 109).
France	Hebecrevon	Ly-8831	6566	5765	50	Charcoal	49.12	-1.17	Shennan S. & Steele J., 2000 Spatial and chronological patterns in the neolithisation of Europe. http://ads.ahds.ac.uk/catalogue/resources.html?c14_meso (accessed 10-01-2008)
France	Incarville	Ly-7512	6725	5900	80	Charcoal	49.23	1.17	Shennan S. & Steele J., 2000 Spatial and chronological patterns in the neolithisation of Europe. http://ads.ahds.ac.uk/catalogue/resources.html?c14_meso (accessed 10-01-2008)
France	Ay-sur-Mose	GrN-22845	7214	6278	19	Wood	49.25	6.21	Jadin I., 2003. Trois petits tours et puis s'en vont... La fin de la présence danubienne en Moyenne Belgique. Liège: Université de Liège (E.R.A.U.L. 109).
France	Poses, Sur	Lyon-264	7075	6175	65	Bone	49.3	1.23	Jadin I., 2003. Trois petits tours et puis s'en vont... La fin de la présence danubienne en Moyenne Belgique. Liège: Université de Liège (E.R.A.U.L. 109).
France	Pontpoint,	Beta-127056	6853	6010	60	Bone	49.3	2.65	Dubouloz J., 2003. Datation absolue du premier Néolithique du Bassin parisien: complément et relecture des données RRBP et VSG. Bulletin de la Société Préhistorique Française, 100 (4): 671-90.
France	Longueil-Sa	Beta-127048	7258	6330	90	Bone	49.35	2.71	Dubouloz J., 2003. Datation absolue du premier Néolithique du Bassin parisien: complément et relecture des données RRBP et VSG. Bulletin de la Société Préhistorique Française, 100 (4): 671-90.
France	Bucy-le-Lon	OxA-6642	7178	6250	55	Triticum di	49.38	3.4	Jadin I., 2003. Trois petits tours et puis s'en vont... La fin de la présence danubienne en Moyenne Belgique. Liège: Université de Liège (E.R.A.U.L. 109).
France	Cuiry-les-C	Ly-2331	6854	6000	120	Collagen /	49.38	3.75	Jadin I., 2003. Trois petits tours et puis s'en vont... La fin de la présence danubienne en Moyenne Belgique. Liège: Université de Liège (E.R.A.U.L. 109).
France	Compiègne,	Ly-2716	6954	6080	110	Bone	49.4	2.8	Jadin I., 2003. Trois petits tours et puis s'en vont... La fin de la présence danubienne en Moyenne Belgique. Liège: Université de Liège (E.R.A.U.L. 109).
France	Trosly-Breu	Beta-127059	6820	5980	60	Bone	49.4	2.96	Dubouloz J., 2003. Datation absolue du premier Néolithique du Bassin parisien: complément et relecture des données RRBP et VSG. Bulletin de la Société Préhistorique Française, 100 (4): 671-90.
France	Berry-au-Ba	OxA-6686	6944	6080	45	Corylus ave	49.4	3.91	Jadin I., 2003. Trois petits tours et puis s'en vont... La fin de la présence danubienne en Moyenne Belgique. Liège: Université de Liège (E.R.A.U.L. 109).
France	Menneville,	Ly-2324	6989	6110	140	Bone	49.41	4.01	Jadin I., 2003. Trois petits tours et puis s'en vont... La fin de la présence danubienne en Moyenne Belgique. Liège: Université de Liège (E.R.A.U.L. 109).
France	La Carrière	Gif-4356	6037	5250	120	Charcoal	50.01	1.98	Shennan S. & Steele J., 2000 Spatial and chronological patterns in the neolithisation of Europe. http://ads.ahds.ac.uk/catalogue/resources.html?c14_meso (accessed 10-01-2008)
France	Les Sablins	Gif-4024	6493	5690	120	Charcoal	50.51	1.65	Shennan S. & Steele J., 2000 Spatial and chronological patterns in the neolithisation of Europe. http://ads.ahds.ac.uk/catalogue/resources.html?c14_meso (accessed 10-01-2008)
Germany	Hilzingen,	Hd-9908/974	7189	6270	80	Charcoal	47.76	8.78	Jadin I., 2003. Trois petits tours et puis s'en vont... La fin de la présence danubienne en Moyenne Belgique. Liège: Université de Liège (E.R.A.U.L. 109).
Germany	Lautereck	GrN-4750	7045	6140	45	Charcoal	48.33	9.56	Jadin I., 2003. Trois petits tours et puis s'en vont... La fin de la présence danubienne en Moyenne Belgique. Liège: Université de Liège (E.R.A.U.L. 109).
Germany	Ulm-Egginge	Hv-13596	7143	6245	120	Charcoal	48.36	9.88	Jadin I., 2003. Trois petits tours et puis s'en vont... La fin de la présence danubienne en Moyenne Belgique. Liège: Université de Liège (E.R.A.U.L. 109).
Germany	Wang	Ki-2597	7315	6390	100	Charcoal ?	48.46	11.9	Jadin I., 2003. Trois petits tours et puis s'en vont... La fin de la présence danubienne en Moyenne Belgique. Liège: Université de Liège (E.R.A.U.L. 109).
Germany	Rottenburg	ETH-9548	7127	6230	90	Collagen	48.48	8.93	Jadin I., 2003. Trois petits tours et puis s'en vont... La fin de la présence danubienne en Moyenne Belgique. Liège: Université de Liège (E.R.A.U.L. 109).
Germany	Lamersdorf	KN-I.367	7348	6410	45	Cereals	48.51	6.28	Jadin I., 2003. Trois petits tours et puis s'en vont... La fin de la présence danubienne en Moyenne Belgique. Liège: Université de Liège (E.R.A.U.L. 109).
Germany	Hallertau	HAM-197	6837	5990	90	Charcoal	48.55	11.75	Jadin I., 2003. Trois petits tours et puis s'en vont... La fin de la présence danubienne en Moyenne Belgique. Liège: Université de Liège (E.R.A.U.L. 109).
Germany	Michelsberg	H-206/219	6274	5482	100	Charcoal	48.61	9.78	Furholt M. , Müller J., Raetzel-Fabian D., Rinne C. und Wotzka H.-P., 2002. RADON - Radikarbondaten online. Datenbank mitteleuropäischer 14C-Daten für das Neolithikum und die frühe Bronzezeit. http://www.jungsteinsite.uni-kiel.de/radon/radon.htm (accessed 11-01-2008)
Germany	Wittislinge	Gro-265	6890	6030	110	Charcoal	48.61	10.41	Furholt M. , Müller J., Raetzel-Fabian D., Rinne C. und Wotzka H.-P., 2002. RADON - Radikarbondaten online. Datenbank mitteleuropäischer 14C-Daten für das Neolithikum und die frühe Bronzezeit. http://www.jungsteinsite.uni-kiel.de/radon/radon.htm (accessed 11-01-2008)
Germany	Enkingen	UtC-2344	7371	6460	80	Food remain	48.83	10.58	Jadin I., 2003. Trois petits tours et puis s'en vont... La fin de la présence danubienne en Moyenne Belgique. Liège: Université de Liège (E.R.A.U.L. 109).
Germany	Irlbach	Bln-85	6122	5345	100	Organic tem	48.85	12.76	Jadin I., 2003. Trois petits tours et puis s'en vont... La fin de la présence danubienne en Moyenne Belgique. Liège: Université de Liège (E.R.A.U.L. 109).
Germany	Hienheim	GrN-7557	7164	6235	45	Charcoal	48.88	11.75	Jadin I., 2003. Trois petits tours et puis s'en vont... La fin de la présence danubienne en Moyenne Belgique. Liège: Université de Liège (E.R.A.U.L. 109).
Germany	Meindling	GrN-8687	7295	6380	130	Charcoal	48.88	12.56	Jadin I., 2003. Trois petits tours et puis s'en vont... La fin de la présence danubienne en Moyenne Belgique. Liège: Université de Liège (E.R.A.U.L. 109).
Germany	Sengkofen	GrN-7160	5992	5240	40	Charcoal	48.91	12.28	Furholt M. , Müller J., Raetzel-Fabian D., Rinne C. und Wotzka H.-P., 2002. RADON - Radikarbondaten online. Datenbank mitteleuropäischer 14C-Daten für das Neolithikum und die frühe Bronzezeit. http://www.jungsteinsite.uni-kiel.de/radon/radon.htm (accessed 11-01-2008)
Germany	Marbach/Nec	GrN-9151	7308	6390	120	charred see	48.95	9.25	Jadin I., 2003. Trois petits tours et puis s'en vont... La fin de la présence danubienne en Moyenne Belgique. Liège: Université de Liège (E.R.A.U.L. 109).
Germany	Ilsfeld	KN-2274	6116	5340	125	Charcoal	49.05	9.24	Furholt M. , Müller J., Raetzel-Fabian D., Rinne C. und Wotzka H.-P., 2002. RADON - Radikarbondaten online. Datenbank mitteleuropäischer 14C-Daten für das Neolithikum und die frühe Bronzezeit. http://www.jungsteinsite.uni-kiel.de/radon/radon.htm (accessed 11-01-2008)
Germany	Talheim	VERA-2047	7047	6140	40	Human bone	49.08	9.21	Wild E. M., Stadler P., Häüsser A., Kutshchera W., Steier P., Teschler-Nicola M., Wahl J. & Windl H.J., 2004. Neolithic massacres: local skirmishes or general warfare in Europe? Radiocarbon, 46 (1): 377-385.
Germany	Heilbronn-N	KN-I.413	6302	5500	60	Charcoal	49.14	9.22	Furholt M. , Müller J., Raetzel-Fabian D., Rinne C. und Wotzka H.-P., 2002. RADON - Radikarbondaten online. Datenbank mitteleuropäischer 14C-Daten für das Neolithikum und die frühe Bronzezeit. http://www.jungsteinsite.uni-kiel.de/radon/radon.htm (accessed 11-01-2008)
Germany	Herxheim	VERA-1830	7087	6195	35	Human bone	49.15	8.2	Wild E. M., Stadler P., Häüsser A., Kutshchera W., Steier P., Teschler-Nicola M., Wahl J. & Windl H.J., 2004. Neolithic massacres: local skirmishes or general warfare in Europe? Radiocarbon, 46 (1): 377-385.
Germany	Viesenhäuse	Hd-7978	7117	6220	45	Collagen	49.24	8.72	Jadin I., 2003. Trois petits tours et puis s'en vont... La fin de la présence danubienne en Moyenne Belgique. Liège: Université de Liège (E.R.A.U.L. 109).
Germany	Schwanheim,	Fra-67	6112	5335	125		49.41	8.51	Furholt M. , Müller J., Raetzel-Fabian D., Rinne C. und Wotzka H.-P., 2002. RADON - Radikarbondaten online. Datenbank mitteleuropäischer 14C-Daten für das Neolithikum und die frühe Bronzezeit. http://www.jungsteinsite.uni-kiel.de/radon/radon.htm (accessed 11-01-2008)
Germany	Bürgstadt,	Ki-2863	5961	5190	120	Charcoal	49.71	9.27	Furholt M. , Müller J., Raetzel-Fabian D., Rinne C. und Wotzka H.-P., 2002. RADON - Radikarbondaten online. Datenbank mitteleuropäischer 14C-Daten für das Neolithikum und die frühe Bronzezeit. http://www.jungsteinsite.uni-kiel.de/radon/radon.htm (accessed 11-01-2008)
Germany	Goddelau	Hd-14176	7304	6370	35	Collagen	49.8	8.5	Jadin I., 2003. Trois petits tours et puis s'en vont... La fin de la présence danubienne en Moyenne Belgique. Liège: Université de Liège (E.R.A.U.L. 109).
Germany	Wembach	Hv-17906	7028	6140	115	Charcoal	49.8	8.78	Jadin I., 2003. Trois petits tours et puis s'en vont... La fin de la présence danubienne en Moyenne Belgique. Liège: Université de Liège (E.R.A.U.L. 109).
Germany	Schwanfeld	Hd-14219	7471	6580	20	Human bone	49.9	10.08	Jadin I., 2003. Trois petits tours et puis s'en vont... La fin de la présence danubienne en Moyenne Belgique. Liège: Université de Liège (E.R.A.U.L. 109).
Germany	Tiefeneller	KN-2202	7051	6150	65		49.91	11.06	Jadin I., 2003. Trois petits tours et puis s'en vont... La fin de la présence danubienne en Moyenne Belgique. Liège: Université de Liège (E.R.A.U.L. 109).
Germany	Maring-Novi	OxA-6651	6917	6060	55	Triticum mo	49.93	7	Jadin I., 2003. Trois petits tours et puis s'en vont... La fin de la présence danubienne en Moyenne Belgique. Liège: Université de Liège (E.R.A.U.L. 109).
Germany	Zilgendorf	GrN-7011	7172	6250	65	Charcoal	50.16	10.96	Jadin I., 2003. Trois petits tours et puis s'en vont... La fin de la présence danubienne en Moyenne Belgique. Liège: Université de Liège (E.R.A.U.L. 109).
Germany	Zilgendorf	GrN-4245	7236	6310	80	Charcoal	50.18	10.96	Jadin I., 2003. Trois petits tours et puis s'en vont... La fin de la présence danubienne en Moyenne Belgique. Liège: Université de Liège (E.R.A.U.L. 109).
Germany	Bruchenbrüc	OxA-1629	7343	6420	90	Seeds	50.28	8.75	Jadin I., 2003. Trois petits tours et puis s'en vont... La fin de la présence danubienne en Moyenne Belgique. Liège: Université de Liège (E.R.A.U.L. 109).
Germany	Mayen	KN-I.574	6270	5480	105	Charcoal	50.33	7.21	Furholt M. , Müller J., Raetzel-Fabian D., Rinne C. und Wotzka H.-P., 2002. RADON - Radikarbondaten online. Datenbank mitteleuropäischer 14C-Daten für das Neolithikum und die frühe Bronzezeit. http://www.jungsteinsite.uni-kiel.de/radon/radon.htm (accessed 11-01-2008)
Germany	Usingen	UtC-10787	7050	6142	40	Seeds	50.33	8.53	Furholt M. , Müller J., Raetzel-Fabian D., Rinne C. und Wotzka H.-P., 2002. RADON - Radikarbondaten online. Datenbank mitteleuropäischer 14C-Daten für das Neolithikum und die frühe Bronzezeit. http://www.jungsteinsite.uni-kiel.de/radon/radon.htm (accessed 11-01-2008)
Germany	Friedberg	Bln-56	7006	6120	100	Organic tem	50.33	8.75	Jadin I., 2003. Trois petits tours et puis s'en vont... La fin de la présence danubienne en Moyenne Belgique. Liège: Université de Liège (E.R.A.U.L. 109).
Germany	Schwalheim	KN-I.568	6442	5660	40	Charcoal	50.35	8.76	Furholt M. , Müller J., Raetzel-Fabian D., Rinne C. und Wotzka H.-P., 2002. RADON - Radikarbondaten online. Datenbank mitteleuropäischer 14C-Daten für das Neolithikum und die frühe Bronzezeit. http://www.jungsteinsite.uni-kiel.de/radon/radon.htm (accessed 11-01-2008)
Germany	Dauernheim,	Hd-17524	5793	5027	39	Charcoal	50.36	8.95	Furholt M. , Müller J., Raetzel-Fabian D., Rinne C. und Wotzka H.-P., 2002. RADON - Radikarbondaten online. Datenbank mitteleuropäischer 14C-Daten für das Neolithikum und die frühe Bronzezeit. http://www.jungsteinsite.uni-kiel.de/radon/radon.htm (accessed 11-01-2008)
Germany	Muddersheim	H-924b/1121	7261	6330	80	Charcoal	50.7	6.55	Jadin I., 2003. Trois petits tours et puis s'en vont... La fin de la présence danubienne en Moyenne Belgique. Liège: Université de Liège (E.R.A.U.L. 109).
Germany	Höingen	KN-I.585	6013	5230	90	Charcoal	50.71	8.91	Furholt M. , Müller J., Raetzel-Fabian D., Rinne C. und Wotzka H.-P., 2002. RADON - Radikarbondaten online. Datenbank mitteleuropäischer 14C-Daten für das Neolithikum und die frühe Bronzezeit. http://www.jungsteinsite.uni-kiel.de/radon/radon.htm (accessed 11-01-2008)
Germany	Aachen, Lou	KN-2662	5241	4580	140	Charcoal	50.77	6.1	Furholt M. , Müller J., Raetzel-Fabian D., Rinne C. und Wotzka H.-P., 2002. RADON - Radikarbondaten online. Datenbank mitteleuropäischer 14C-Daten für das Neolithikum und die frühe Bronzezeit. http://www.jungsteinsite.uni-kiel.de/radon/radon.htm (accessed 11-01-2008)
Germany	Langweiler	KN-I.665	7080	6180	60	Charcoal	50.81	6.33	Jadin I., 2003. Trois petits tours et puis s'en vont... La fin de la présence danubienne en Moyenne Belgique. Liège: Université de Liège (E.R.A.U.L. 109).
Germany	Langweiler	KN-2301	7274	6340	70	Charcoal	50.83	6.33	Jadin I., 2003. Trois petits tours et puis s'en vont... La fin de la présence danubienne en Moyenne Belgique. Liège: Université de Liège (E.R.A.U.L. 109).
Germany	Langweiler	OxA-2901	7175	6250	60	Cereals	50.85	6.35	Jadin I., 2003. Trois petits tours et puis s'en vont... La fin de la présence danubienne en Moyenne Belgique. Liège: Université de Liège (E.R.A.U.L. 109).
Germany	Aldenhoven,	KN-I.594	7080	6180	50	Charcoal	50.86	6.33	Jadin I., 2003. Trois petits tours et puis s'en vont... La fin de la présence danubienne en Moyenne Belgique. Liège: Université de Liège (E.R.A.U.L. 109).
Germany	Langweiler	KN-2990	7219	6300	95	Charcoal	50.86	6.35	Jadin I., 2003. Trois petits tours et puis s'en vont... La fin de la présence danubienne en Moyenne Belgique. Liège: Université de Liège (E.R.A.U.L. 109).
Germany	Aldenhoven,	KN-2128	7169	6250	70	Charcoal	50.88	6.26	Furholt M. , Müller J., Raetzel-Fabian D., Rinne C. und Wotzka H.-P., 2002. RADON - Radikarbondaten online. Datenbank mitteleuropäischer 14C-Daten für das Neolithikum und die frühe Bronzezeit. http://www.jungsteinsite.uni-kiel.de/radon/radon.htm (accessed 11-01-2008)
Germany	Koslar 10	KN-2877	6174	5400	140	Charcoal	50.91	6.31	Furholt M. , Müller J., Raetzel-Fabian D., Rinne C. und Wotzka H.-P., 2002. RADON - Radikarbondaten online. Datenbank mitteleuropäischer 14C-Daten für das Neolithikum und die frühe Bronzezeit. http://www.jungsteinsite.uni-kiel.de/radon/radon.htm (accessed 11-01-2008)
Germany	Köln-Mengen	KN-I.369	7251	6320	70	Charcoal	50.91	7	Jadin I., 2003. Trois petits tours et puis s'en vont... La fin de la présence danubienne en Moyenne Belgique. Liège: Université de Liège (E.R.A.U.L. 109).
Germany	Rödingen	H-2117/1536	7167	6250	75	Charcoal	50.96	6.55	Jadin I., 2003. Trois petits tours et puis s'en vont... La fin de la présence danubienne en Moyenne Belgique. Liège: Université de Liège (E.R.A.U.L. 109).
Germany	Kaster	KN-2130	6652	5840	55		51	6.55	Furholt M. , Müller J., Raetzel-Fabian D., Rinne C. und Wotzka H.-P., 2002. RADON - Radikarbondaten online. Datenbank mitteleuropäischer 14C-Daten für das Neolithikum und die frühe Bronzezeit. http://www.jungsteinsite.uni-kiel.de/radon/radon.htm (accessed 11-01-2008)
Germany	Dresden-Nic	Bln-73	6795	5955	100	Pisum Sativ	51	13.78	Jadin I., 2003. Trois petits tours et puis s'en vont... La fin de la présence danubienne en Moyenne Belgique. Liège: Université de Liège (E.R.A.U.L. 109).
Germany	Rehmsdorf	Bln-176	6766	5932	100	Charcoal	51.03	12.11	Jadin I., 2003. Trois petits tours et puis s'en vont... La fin de la présence danubienne en Moyenne Belgique. Liège: Université de Liège (E.R.A.U.L. 109).
Germany	Frimmersdor	UtC-7179	7131	6230	70	Seeds	51.05	6.58	Furholt M. , Müller J., Raetzel-Fabian D., Rinne C. und Wotzka H.-P., 2002. RADON - Radikarbondaten online. Datenbank mitteleuropäischer 14C-Daten für das Neolithikum und die frühe Bronzezeit. http://www.jungsteinsite.uni-kiel.de/radon/radon.htm (accessed 11-01-2008)
Germany	Dresden-Pro	Bln-251	7869	7047	100	Miscellaneo	51.05	13.73	Furholt M. , Müller J., Raetzel-Fabian D., Rinne C. und Wotzka H.-P., 2002. RADON - Radikarbondaten online. Datenbank mitteleuropäischer 14C-Daten für das Neolithikum und die frühe Bronzezeit. http://www.jungsteinsite.uni-kiel.de/radon/radon.htm (accessed 11-01-2008)
Germany	Bergheim	KN-I.664	6286	5490	95	Charcoal	51.1	9.63	Furholt M. , Müller J., Raetzel-Fabian D., Rinne C. und Wotzka H.-P., 2002. RADON - Radikarbondaten online. Datenbank mitteleuropäischer 14C-Daten für das Neolithikum und die frühe Bronzezeit. http://www.jungsteinsite.uni-kiel.de/radon/radon.htm (accessed 11-01-2008)
Germany	Zwenkau	Hd-19498	7087	6206	18	Charcoal (o	51.21	12.33	Jadin I., 2003. Trois petits tours et puis s'en vont... La fin de la présence danubienne en Moyenne Belgique. Liège: Université de Liège (E.R.A.U.L. 109).
Germany	Hutberg	KN-2376	5795	5040	60	Charcoal	51.36	12.08	Furholt M. , Müller J., Raetzel-Fabian D., Rinne C. und Wotzka H.-P., 2002. RADON - Radikarbondaten online. Datenbank mitteleuropäischer 14C-Daten für das Neolithikum und die frühe Bronzezeit. http://www.jungsteinsite.uni-kiel.de/radon/radon.htm (accessed 11-01-2008)
Germany	Calden	Hd-16266	5765	5018	40	Charcoal	51.4	9.4	Furholt M. , Müller J., Raetzel-Fabian D., Rinne C. und Wotzka H.-P., 2002. RADON - Radikarbondaten online. Datenbank mitteleuropäischer 14C-Daten für das Neolithikum und die frühe Bronzezeit. http://www.jungsteinsite.uni-kiel.de/radon/radon.htm (accessed 11-01-2008)
Germany	Klein Lengd	Hv-?	6090	5305	85		51.49	10	Furholt M. , Müller J., Raetzel-Fabian D., Rinne C. und Wotzka H.-P., 2002. RADON - Radikarbondaten online. Datenbank mitteleuropäischer 14C-Daten für das Neolithikum und die frühe Bronzezeit. http://www.jungsteinsite.uni-kiel.de/radon/radon.htm (accessed 11-01-2008)
Germany	Rosdorf	Hv-8715	7670	6820	100		51.51	9.93	Jadin I., 2003. Trois petits tours et puis s'en vont... La fin de la présence danubienne en Moyenne Belgique. Liège: Université de Liège (E.R.A.U.L. 109).
Germany	Duderstadt	H-919/889	7265	6340	100	Charcoal	51.51	10.28	Jadin I., 2003. Trois petits tours et puis s'en vont... La fin de la présence danubienne en Moyenne Belgique. Liège: Université de Liège (E.R.A.U.L. 109).
Germany	Deiringsen-	KN-I.59	6712	5890	75	Charcoal	51.53	8.11	Furholt M. , Müller J., Raetzel-Fabian D., Rinne C. und Wotzka H.-P., 2002. RADON - Radikarbondaten online. Datenbank mitteleuropäischer 14C-Daten für das Neolithikum und die frühe Bronzezeit. http://www.jungsteinsite.uni-kiel.de/radon/radon.htm (accessed 11-01-2008)
Germany	Rimbeck, We	Hd-17025	5601	4860	27	Collagen	51.53	9.05	Furholt M. , Müller J., Raetzel-Fabian D., Rinne C. und Wotzka H.-P., 2002. RADON - Radikarbondaten online. Datenbank mitteleuropäischer 14C-Daten für das Neolithikum und die frühe Bronzezeit. http://www.jungsteinsite.uni-kiel.de/radon/radon.htm (accessed 11-01-2008)
Germany	Oberntudorf	KN-4586	5823	5105	45	Collagen	51.65	8.66	Furholt M. , Müller J., Raetzel-Fabian D., Rinne C. und Wotzka H.-P., 2002. RADON - Radikarbondaten online. Datenbank mitteleuropäischer 14C-Daten für das Neolithikum und die frühe Bronzezeit. http://www.jungsteinsite.uni-kiel.de/radon/radon.htm (accessed 11-01-2008)
Germany	Brakel, Hel	UtC-3324	5781	5030	70	Collagen	51.71	9.18	Furholt M. , Müller J., Raetzel-Fabian D., Rinne C. und Wotzka H.-P., 2002. RADON - Radikarbondaten online. Datenbank mitteleuropäischer 14C-Daten für das Neolithikum und die frühe Bronzezeit. http://www.jungsteinsite.uni-kiel.de/radon/radon.htm (accessed 11-01-2008)
Germany	Northeim-Im	H-1573/1126	7079	6192	140	Charcoal	51.75	10	Jadin I., 2003. Trois petits tours et puis s'en vont... La fin de la présence danubienne en Moyenne Belgique. Liège: Université de Liège (E.R.A.U.L. 109).
Germany	Odagsen I	KiA-6987	5278	4564	26	Charcoal	51.78	9.88	Furholt M. , Müller J., Raetzel-Fabian D., Rinne C. und Wotzka H.-P., 2002. RADON - Radikarbondaten online. Datenbank mitteleuropäischer 14C-Daten für das Neolithikum und die frühe Bronzezeit. http://www.jungsteinsite.uni-kiel.de/radon/radon.htm (accessed 11-01-2008)
Germany	Einbeck, Kü	Hv-19715	6297	5505	125	Charcoal	51.81	9.86	Furholt M. , Müller J., Raetzel-Fabian D., Rinne C. und Wotzka H.-P., 2002. RADON - Radikarbondaten online. Datenbank mitteleuropäischer 14C-Daten für das Neolithikum und die frühe Bronzezeit. http://www.jungsteinsite.uni-kiel.de/radon/radon.htm (accessed 11-01-2008)
Germany	Nottuln	GrN-12414	4754	4240	60	Charcoal	51.93	7.35	Furholt M. , Müller J., Raetzel-Fabian D., Rinne C. und Wotzka H.-P., 2002. RADON - Radikarbondaten online. Datenbank mitteleuropäischer 14C-Daten für das Neolithikum und die frühe Bronzezeit. http://www.jungsteinsite.uni-kiel.de/radon/radon.htm (accessed 11-01-2008)
Germany	Westeregeln	GrN-147	7093	6200	100	seeds (pisu	51.96	11.4	Jadin I., 2003. Trois petits tours et puis s'en vont... La fin de la présence danubienne en Moyenne Belgique. Liège: Université de Liège (E.R.A.U.L. 109).
Germany	Osterwick-H	GrN-7633	5963	5195	65	Charcoal	52.01	7.2	Furholt M. , Müller J., Raetzel-Fabian D., Rinne C. und Wotzka H.-P., 2002. RADON - Radikarbondaten online. Datenbank mitteleuropäischer 14C-Daten für das Neolithikum und die frühe Bronzezeit. http://www.jungsteinsite.uni-kiel.de/radon/radon.htm (accessed 11-01-2008)
Germany	Gittrup	GrN-12262	5662	4920	70	Charcoal	52.05	7.65	Furholt M. , Müller J., Raetzel-Fabian D., Rinne C. und Wotzka H.-P., 2002. RADON - Radikarbondaten online. Datenbank mitteleuropäischer 14C-Daten für das Neolithikum und die frühe Bronzezeit. http://www.jungsteinsite.uni-kiel.de/radon/radon.htm (accessed 11-01-2008)
Germany	Schöppingen	GrN-16040	5180	4550	60	Cremated hu	52.1	7.23	Lanting J.N. & van der Plicht J., 1999/2000. De 14C-chronologie van de Nederlandse pre- en protohistorie. II: Neolithicum. Palaeohistoria, 40/41: 1-111.
Germany	Heek	GrN-11762	5781	5030	70	Charcoal	52.11	7.1	Furholt M. , Müller J., Raetzel-Fabian D., Rinne C. und Wotzka H.-P., 2002. RADON - Radikarbondaten online. Datenbank mitteleuropäischer 14C-Daten für das Neolithikum und die frühe Bronzezeit. http://www.jungsteinsite.uni-kiel.de/radon/radon.htm (accessed 11-01-2008)
Germany	Eitzum	Bln-51	7439	6530	100	Charcoal	52.15	10.8	Jadin I., 2003. Trois petits tours et puis s'en vont... La fin de la présence danubienne en Moyenne Belgique. Liège: Université de Liège (E.R.A.U.L. 109).
Germany	Eitzum 2	UtC-1833	7274	6340	70	Organic tem	52.16	10.81	Jadin I., 2003. Trois petits tours et puis s'en vont... La fin de la présence danubienne en Moyenne Belgique. Liège: Université de Liège (E.R.A.U.L. 109).
Germany	Eilsleben	Bln-?	7760	6925	60	Charcoal	52.16	11.16	Jadin I., 2003. Trois petits tours et puis s'en vont... La fin de la présence danubienne en Moyenne Belgique. Liège: Université de Liège (E.R.A.U.L. 109).
Germany	Gerwisch	KiA-3477	3387	3160	60	Collagen	52.16	11.75	Furholt M. , Müller J., Raetzel-Fabian D., Rinne C. und Wotzka H.-P., 2002. RADON - Radikarbondaten online. Datenbank mitteleuropäischer 14C-Daten für das Neolithikum und die frühe Bronzezeit. http://www.jungsteinsite.uni-kiel.de/radon/radon.htm (accessed 11-01-2008)
Germany	Rössing	Hv-?	5976	5205	70	Charcoal	52.18	9.81	Furholt M. , Müller J., Raetzel-Fabian D., Rinne C. und Wotzka H.-P., 2002. RADON - Radikarbondaten online. Datenbank mitteleuropäischer 14C-Daten für das Neolithikum und die frühe Bronzezeit. http://www.jungsteinsite.uni-kiel.de/radon/radon.htm (accessed 11-01-2008)
Germany	Kolberg	OxA-2920	6700	5880	80	Human rib	52.25	13.81	Hedges R.E.M., Housley R.A., Bronk C.R. & Van Klinken G.J., 1992. Radiocarbon dates from the Oxford AMS system: Archaeometry Datelist 15. Archaeometry, 34 (2): 337-357.
Germany	Zollchow	Bln-4199	7182	6250	50	Collagen	52.53	12.21	Furholt M. , Müller J., Raetzel-Fabian D., Rinne C. und Wotzka H.-P., 2002. RADON - Radikarbondaten online. Datenbank mitteleuropäischer 14C-Daten für das Neolithikum und die frühe Bronzezeit. http://www.jungsteinsite.uni-kiel.de/radon/radon.htm (accessed 11-01-2008)
Germany	Niedergörne	Bln-3552	5180	4550	60	Collagen	52.72	12	Furholt M. , Müller J., Raetzel-Fabian D., Rinne C. und Wotzka H.-P., 2002. RADON - Radikarbondaten online. Datenbank mitteleuropäischer 14C-Daten für das Neolithikum und die frühe Bronzezeit. http://www.jungsteinsite.uni-kiel.de/radon/radon.htm (accessed 11-01-2008)
Germany	Heidberg-Le	KiA-3105	4289	3860	40	Collagen	52.76	11.06	Furholt M. , Müller J., Raetzel-Fabian D., Rinne C. und Wotzka H.-P., 2002. RADON - Radikarbondaten online. Datenbank mitteleuropäischer 14C-Daten für das Neolithikum und die frühe Bronzezeit. http://www.jungsteinsite.uni-kiel.de/radon/radon.htm (accessed 11-01-2008)
Germany	Glasow	Bln-3879	4602	4080	70	Collagen	52.95	13.5	Furholt M. , Müller J., Raetzel-Fabian D., Rinne C. und Wotzka H.-P., 2002. RADON - Radikarbondaten online. Datenbank mitteleuropäischer 14C-Daten für das Neolithikum und die frühe Bronzezeit. http://www.jungsteinsite.uni-kiel.de/radon/radon.htm (accessed 11-01-2008)
Germany	Leer-Wester	GrA-15642	4978	4390	60	Cremated hu	53.23	7.43	Lanting J.N. & van der Plicht J., 1999/2000. De 14C-chronologie van de Nederlandse pre- en protohistorie. II: Neolithicum. Palaeohistoria, 40/41: 1-111.
Germany	Carpin	Bln-4667	6348	5550	51	Charcoal	53.35	13.25	Furholt M. , Müller J., Raetzel-Fabian D., Rinne C. und Wotzka H.-P., 2002. RADON - Radikarbondaten online. Datenbank mitteleuropäischer 14C-Daten für das Neolithikum und die frühe Bronzezeit. http://www.jungsteinsite.uni-kiel.de/radon/radon.htm (accessed 11-01-2008)
Germany	Katelbogen	Bln-554	4193	3800	120	Charcoal	53.51	11.86	Furholt M. , Müller J., Raetzel-Fabian D., Rinne C. und Wotzka H.-P., 2002. RADON - Radikarbondaten online. Datenbank mitteleuropäischer 14C-Daten für das Neolithikum und die frühe Bronzezeit. http://www.jungsteinsite.uni-kiel.de/radon/radon.htm (accessed 11-01-2008)
Germany	Warlin	Bln-3984	5512	4790	80	Charcoal	53.56	13.4	Furholt M. , Müller J., Raetzel-Fabian D., Rinne C. und Wotzka H.-P., 2002. RADON - Radikarbondaten online. Datenbank mitteleuropäischer 14C-Daten für das Neolithikum und die frühe Bronzezeit. http://www.jungsteinsite.uni-kiel.de/radon/radon.htm (accessed 11-01-2008)
Germany	Flögeln	Hv-8450	5150	4500	65	Charcoal	53.66	8.81	Furholt M. , Müller J., Raetzel-Fabian D., Rinne C. und Wotzka H.-P., 2002. RADON - Radikarbondaten online. Datenbank mitteleuropäischer 14C-Daten für das Neolithikum und die frühe Bronzezeit. http://www.jungsteinsite.uni-kiel.de/radon/radon.htm (accessed 11-01-2008)
Germany	Groß Upahl	UZ-4088	5128	4480	75	Collagen	53.71	12.05	Furholt M. , Müller J., Raetzel-Fabian D., Rinne C. und Wotzka H.-P., 2002. RADON - Radikarbondaten online. Datenbank mitteleuropäischer 14C-Daten für das Neolithikum und die frühe Bronzezeit. http://www.jungsteinsite.uni-kiel.de/radon/radon.htm (accessed 11-01-2008)
Germany	Liepen	UZ-4089	4938	4340	75	Collagen	53.88	13.46	Furholt M. , Müller J., Raetzel-Fabian D., Rinne C. und Wotzka H.-P., 2002. RADON - Radikarbondaten online. Datenbank mitteleuropäischer 14C-Daten für das Neolithikum und die frühe Bronzezeit. http://www.jungsteinsite.uni-kiel.de/radon/radon.htm (accessed 11-01-2008)
Germany	Oldendorf:T	GrN-6275	6203	5385	40	Charcoal	53.95	9.45	Shennan S. & Steele J., 2000 Spatial and chronological patterns in the neolithisation of Europe. http://ads.ahds.ac.uk/catalogue/resources.html?c14_meso (accessed 10-01-2008)
Germany	Poggendorfe	Bln-990	4187	3795	100	Charcoal	54.03	13.15	Furholt M. , Müller J., Raetzel-Fabian D., Rinne C. und Wotzka H.-P., 2002. RADON - Radikarbondaten online. Datenbank mitteleuropäischer 14C-Daten für das Neolithikum und die frühe Bronzezeit. http://www.jungsteinsite.uni-kiel.de/radon/radon.htm (accessed 11-01-2008)
Germany	Gnewitz	Bln-472	4788	4250	100	Charcoal	54.08	12.51	Furholt M. , Müller J., Raetzel-Fabian D., Rinne C. und Wotzka H.-P., 2002. RADON - Radikarbondaten online. Datenbank mitteleuropäischer 14C-Daten für das Neolithikum und die frühe Bronzezeit. http://www.jungsteinsite.uni-kiel.de/radon/radon.htm (accessed 11-01-2008)
Germany	Flintbek	Ki-3072	6067	5280	120		54.25	10.06	Furholt M. , Müller J., Raetzel-Fabian D., Rinne C. und Wotzka H.-P., 2002. RADON - Radikarbondaten online. Datenbank mitteleuropäischer 14C-Daten für das Neolithikum und die frühe Bronzezeit. http://www.jungsteinsite.uni-kiel.de/radon/radon.htm (accessed 11-01-2008)
Germany	Oldenburg-D	KN-I.506	4970	4400	40	Charcoal	54.25	10.53	Furholt M. , Müller J., Raetzel-Fabian D., Rinne C. und Wotzka H.-P., 2002. RADON - Radikarbondaten online. Datenbank mitteleuropäischer 14C-Daten für das Neolithikum und die frühe Bronzezeit. http://www.jungsteinsite.uni-kiel.de/radon/radon.htm (accessed 11-01-2008)
Germany	Wangels LA5	Ki-4061	4693	4150	40	Seeds	54.26	10.76	Furholt M. , Müller J., Raetzel-Fabian D., Rinne C. und Wotzka H.-P., 2002. RADON - Radikarbondaten online. Datenbank mitteleuropäischer 14C-Daten für das Neolithikum und die frühe Bronzezeit. http://www.jungsteinsite.uni-kiel.de/radon/radon.htm (accessed 11-01-2008)
Germany	Siggeneben-	KN-2425	6030	5250	55	Wood	54.26	11.05	Furholt M. , Müller J., Raetzel-Fabian D., Rinne C. und Wotzka H.-P., 2002. RADON - Radikarbondaten online. Datenbank mitteleuropäischer 14C-Daten für das Neolithikum und die frühe Bronzezeit. http://www.jungsteinsite.uni-kiel.de/radon/radon.htm (accessed 11-01-2008)
Germany	Heringsdorf	KN-I.494	4988	4410	40	Charcoal	54.3	11.01	Furholt M. , Müller J., Raetzel-Fabian D., Rinne C. und Wotzka H.-P., 2002. RADON - Radikarbondaten online. Datenbank mitteleuropäischer 14C-Daten für das Neolithikum und die frühe Bronzezeit. http://www.jungsteinsite.uni-kiel.de/radon/radon.htm (accessed 11-01-2008)
Germany	Neukirchen-	H 922-1283	5145	4490	60	Charcoal	54.33	11.05	Furholt M. , Müller J., Raetzel-Fabian D., Rinne C. und Wotzka H.-P., 2002. RADON - Radikarbondaten online. Datenbank mitteleuropäischer 14C-Daten für das Neolithikum und die frühe Bronzezeit. http://www.jungsteinsite.uni-kiel.de/radon/radon.htm (accessed 11-01-2008)
Germany	Lancken-Gra	Bln-991	4466	3990	120	Charcoal	54.36	13.63	Furholt M. , Müller J., Raetzel-Fabian D., Rinne C. und Wotzka H.-P., 2002. RADON - Radikarbondaten online. Datenbank mitteleuropäischer 14C-Daten für das Neolithikum und die frühe Bronzezeit. http://www.jungsteinsite.uni-kiel.de/radon/radon.htm (accessed 11-01-2008)
Germany	Bistoft	Ki-1285	5942	5180	60	Wood	54.7	9.53	Furholt M. , Müller J., Raetzel-Fabian D., Rinne C. und Wotzka H.-P., 2002. RADON - Radikarbondaten online. Datenbank mitteleuropäischer 14C-Daten für das Neolithikum und die frühe Bronzezeit. http://www.jungsteinsite.uni-kiel.de/radon/radon.htm (accessed 11-01-2008)
Greece	Knossos	BM-278	8769	7910	140	Charcoal	35.51	25.16	Shennan S. & Steele J., 2000 Spatial and chronological patterns in the neolithisation of Europe. http://ads.ahds.ac.uk/catalogue/resources.html?c14_meso (accessed 10-01-2008)
Greece	Platia Mago	DEM-163	7907	7083	44	Charcoal wi	36.95	22.76	Shennan S. & Steele J., 2000 Spatial and chronological patterns in the neolithisation of Europe. http://ads.ahds.ac.uk/catalogue/resources.html?c14_meso (accessed 10-01-2008)
Greece	Franchthi	P-2095	8837	7980	110	Charcoal	37.43	23.13	Shennan S. & Steele J., 2000 Spatial and chronological patterns in the neolithisation of Europe. http://ads.ahds.ac.uk/catalogue/resources.html?c14_meso (accessed 10-01-2008)
Greece	Makri	GrN-21266	7480	6580	40	Charcoal	38.08	23.98	Shennan S. & Steele J., 2000 Spatial and chronological patterns in the neolithisation of Europe. http://ads.ahds.ac.uk/catalogue/resources.html?c14_meso (accessed 10-01-2008)
Greece	Theopetra C	DEM-455	7723	6890	43	Charcoal	38.46	23.23	Shennan S. & Steele J., 2000 Spatial and chronological patterns in the neolithisation of Europe. http://ads.ahds.ac.uk/catalogue/resources.html?c14_meso (accessed 10-01-2008)
Greece	Antre Coryc	Gif-2124	7310	6380	90	Charcoal	38.48	22.5	Shennan S. & Steele J., 2000 Spatial and chronological patterns in the neolithisation of Europe. http://ads.ahds.ac.uk/catalogue/resources.html?c14_meso (accessed 10-01-2008)
Greece	Elateia	GrN-2973	8293	7480	70	Charcoal	38.61	22.73	Shennan S. & Steele J., 2000 Spatial and chronological patterns in the neolithisation of Europe. http://ads.ahds.ac.uk/catalogue/resources.html?c14_meso (accessed 10-01-2008)
Greece	Achilleion	LJ-3180	8364	7550	60	Charcoal	39.28	22.38	Shennan S. & Steele J., 2000 Spatial and chronological patterns in the neolithisation of Europe. http://ads.ahds.ac.uk/catalogue/resources.html?c14_meso (accessed 10-01-2008)
Greece	Agios Petro	BM-2020	7330	6400	80	Charcoal	39.33	24	Shennan S. & Steele J., 2000 Spatial and chronological patterns in the neolithisation of Europe. http://ads.ahds.ac.uk/catalogue/resources.html?c14_meso (accessed 10-01-2008)
Greece	Sesklo	P-1681	8547	7755	97	Charcoal	39.38	22.81	Shennan S. & Steele J., 2000 Spatial and chronological patterns in the neolithisation of Europe. http://ads.ahds.ac.uk/catalogue/resources.html?c14_meso (accessed 10-01-2008)
Greece	Argissa Mag	UCLA-1657A	9080	8130	100	Bone	39.63	22.46	Shennan S. & Steele J., 2000 Spatial and chronological patterns in the neolithisation of Europe. http://ads.ahds.ac.uk/catalogue/resources.html?c14_meso (accessed 10-01-2008)
Greece	Sidari	GXO-771	8478	7670	120		39.78	19.73	Shennan S. & Steele J., 2000 Spatial and chronological patterns in the neolithisation of Europe. http://ads.ahds.ac.uk/catalogue/resources.html?c14_meso (accessed 10-01-2008)
Greece	Nea Nikomed	P-1202	8363	7557	91	Carbonated	40.6	22.25	Shennan S. & Steele J., 2000 Spatial and chronological patterns in the neolithisation of Europe. http://ads.ahds.ac.uk/catalogue/resources.html?c14_meso (accessed 10-01-2008)
Guernsey	Camp Varouf	OxA-8328	5945	5185	45	Charcoal	49.45	-2.66	Bronk Ramsey C., Higham T.H.F., Owen D. C., Pike A.W.G, & Hedges R. E. M., 2002. Radiocarbon dates from the Oxford AMS system: Archaeometry Datelist 31. Archaeometry, 44 (3s): 1-149.
Hungary	Röszke-Lúdv	Deb-2730	7805	6972	59	Bone	46.18	20.05	Whittle A., Bartosiewicz L., Borić D., Pettitt P. & Richards M. P., 2002. In the beginning: new radiocarbon dates for the Early Neolithi in northern Serbia and south-east Hungary. Antaeus, 25: 63-118.
Hungary	αszentiván	Bln-479	7371	6460	80	Charcoal	46.2	20.18	Whittle A., Bartosiewicz L., Borić D., Pettitt P. & Richards M. P., 2002. In the beginning: new radiocarbon dates for the Early Neolithi in northern Serbia and south-east Hungary. Antaeus, 25: 63-118.
Hungary	Katalszeg	Bln-86	7297	6370	100	Temper	46.21	20.08	Shennan S. & Steele J., 2000 Spatial and chronological patterns in the neolithisation of Europe. http://ads.ahds.ac.uk/catalogue/resources.html?c14_meso (accessed 10-01-2008)
Hungary	Deszk-Olajk	OxA-9396	7868	7030	50	Human skull	46.21	20.25	Whittle A., Bartosiewicz L., Borić D., Pettitt P. & Richards M. P., 2002. In the beginning: new radiocarbon dates for the Early Neolithi in northern Serbia and south-east Hungary. Antaeus, 25: 63-118.
Hungary	Gyálarét	Bln-75	7908	7090	100	Sherd	46.25	20.16	Whittle A., Bartosiewicz L., Borić D., Pettitt P. & Richards M. P., 2002. In the beginning: new radiocarbon dates for the Early Neolithi in northern Serbia and south-east Hungary. Antaeus, 25: 63-118.
Hungary	Battonya	BM-1862R	7484	6580	60	Charcoal	46.25	21	Whittle A., Bartosiewicz L., Borić D., Pettitt P. & Richards M. P., 2002. In the beginning: new radiocarbon dates for the Early Neolithi in northern Serbia and south-east Hungary. Antaeus, 25: 63-118.
Hungary	Maroslele-P	OxA-9399	7797	6965	50	Human skull	46.26	20.35	Whittle A., Bartosiewicz L., Borić D., Pettitt P. & Richards M. P., 2002. In the beginning: new radiocarbon dates for the Early Neolithi in northern Serbia and south-east Hungary. Antaeus, 25: 63-118.
Hungary	Hódmez?vásá	Bln-115	7363	6450	100	Sherd	46.41	20.33	Whittle A., Bartosiewicz L., Borić D., Pettitt P. & Richards M. P., 2002. In the beginning: new radiocarbon dates for the Early Neolithi in northern Serbia and south-east Hungary. Antaeus, 25: 63-118.
Hungary	Zalavar	Bln-87	7074	6180	100	Organic tem	46.66	17.16	Jadin I., 2003. Trois petits tours et puis s'en vont... La fin de la présence danubienne en Moyenne Belgique. Liège: Université de Liège (E.R.A.U.L. 109).
Hungary	Esztergalyh	OxA-6367	6890	6040	55	Human bone	46.7	17.11	Hedges R.E.M., Pettitt P.B., Bronk Ramsey C. & Van Klinken G.J., 1998. Radiocarbon dates from the Oxford AMS system: Archaeometry Datelist 26. Archaeometry, 40 (2): 437-455.
Hungary	Kustanszeg	Bln-1203	7006	6120	100	Ceramic	46.78	16.68	Jadin I., 2003. Trois petits tours et puis s'en vont... La fin de la présence danubienne en Moyenne Belgique. Liège: Université de Liège (E.R.A.U.L. 109).
Hungary	Békésszenta	BM-1860R	7112	6220	110	Charcoal	46.83	20.5	Jadin I., 2003. Trois petits tours et puis s'en vont... La fin de la présence danubienne en Moyenne Belgique. Liège: Université de Liège (E.R.A.U.L. 109).
Hungary	Szarvas	BM-1866	7510	6620	60	Charcoal	46.83	20.58	Shennan S. & Steele J., 2000 Spatial and chronological patterns in the neolithisation of Europe. http://ads.ahds.ac.uk/catalogue/resources.html?c14_meso (accessed 10-01-2008)
Hungary	Ecsegfalva	OxA-9335	7752	6920	50	Charred bar	47.15	20.91	Whittle A., Bartosiewicz L., Borić D., Pettitt P. & Richards M. P., 2002. In the beginning: new radiocarbon dates for the Early Neolithi in northern Serbia and south-east Hungary. Antaeus, 25: 63-118.
Hungary	Tarnazsady,	Bln-676	7053	6155	80	Organic tem	47.65	20.15	Jadin I., 2003. Trois petits tours et puis s'en vont... La fin de la présence danubienne en Moyenne Belgique. Liège: Université de Liège (E.R.A.U.L. 109).
Hungary	Templomföld	Bln-123	7194	6280	100	Organic tem	47.68	20.21	Jadin I., 2003. Trois petits tours et puis s'en vont... La fin de la présence danubienne en Moyenne Belgique. Liège: Université de Liège (E.R.A.U.L. 109).
Hungary	Pitvaros	OxA-9336	7892	7060	45	Charcoal	47.78	18.81	Whittle A., Bartosiewicz L., Borić D., Pettitt P. & Richards M. P., 2002. In the beginning: new radiocarbon dates for the Early Neolithi in northern Serbia and south-east Hungary. Antaeus, 25: 63-118.
Hungary	Ostoros	Bln-549	7074	6180	100	Organic tem	47.86	20.43	Jadin I., 2003. Trois petits tours et puis s'en vont... La fin de la présence danubienne en Moyenne Belgique. Liège: Université de Liège (E.R.A.U.L. 109).
Hungary	Szamossalyi	Bln-404	7026	6136	100	Charcoal	47.88	22.6	Jadin I., 2003. Trois petits tours et puis s'en vont... La fin de la présence danubienne en Moyenne Belgique. Liège: Université de Liège (E.R.A.U.L. 109).
Hungary	Endr?d	GrN-10319	7775	6945	50	Charcoal	47.91	21.83	Shennan S. & Steele J., 2000 Spatial and chronological patterns in the neolithisation of Europe. http://ads.ahds.ac.uk/catalogue/resources.html?c14_meso (accessed 10-01-2008)
Hungary	Méhtelek-Na	Bln-1331	7671	6835	60		47.93	22.85	Whittle A., Bartosiewicz L., Borić D., Pettitt P. & Richards M. P., 2002. In the beginning: new radiocarbon dates for the Early Neolithi in northern Serbia and south-east Hungary. Antaeus, 25: 63-118.
Hungary	Tiszavasvar	Hv-1329	7049	6155	95	Charcoal	47.96	21.38	Jadin I., 2003. Trois petits tours et puis s'en vont... La fin de la présence danubienne en Moyenne Belgique. Liège: Université de Liège (E.R.A.U.L. 109).
Hungary	Korlat, Aba	Bln-119	7356	6440	100	Organic tem	48.36	21.25	Jadin I., 2003. Trois petits tours et puis s'en vont... La fin de la présence danubienne en Moyenne Belgique. Liège: Université de Liège (E.R.A.U.L. 109).
Ireland	Ferriter's	BM-2227A	5961	5190	110	Charcoal	52.16	-10.5	Shennan S. & Steele J., 2000 Spatial and chronological patterns in the neolithisation of Europe. http://ads.ahds.ac.uk/catalogue/resources.html?c14_meso (accessed 10-01-2008)
Ireland	Lisduggan N	OxA-2681	5268	4585	80	Human bone	52.18	-8.9	Hedges R.E.M., Housley R.A., Bronk Ramsey C. & Van Klinken G.J., 1993. Radiocarbon dates from the Oxford AMS system: Archaeometry Datelist 17. Archaeometry, 35 (2): 305-326.
Ireland	Cloghers, C	Beta-134226	5596	4850	40	Hazelnut sh	52.26	-9.72	Brown A., 2007. Dating the onset of cereal cultivation in Britain and Ireland: the evidence from charred cereal grain. Antiquity, 81: 1042-52.
Ireland	Tankardstow	GrN-14713	5823	5105	45	Charcoal	52.42	-8.62	Shennan S. & Steele J., 2000 Spatial and chronological patterns in the neolithisation of Europe. http://ads.ahds.ac.uk/catalogue/resources.html?c14_meso (accessed 10-01-2008)
Ireland	Jerpoint We	OxA-2680	5499	4770	80	Human bone	52.5	-7.17	Hedges R.E.M., Housley R.A., Bronk Ramsey C. & Van Klinken G.J., 1993. Radiocarbon dates from the Oxford AMS system: Archaeometry Datelist 17. Archaeometry, 35 (2): 305-326.
Ireland	Shanballyed	GrN-11431	5667	4930	60	Charcoal or	52.69	-8.25	Shennan S. & Steele J., 2000 Spatial and chronological patterns in the neolithisation of Europe. http://ads.ahds.ac.uk/catalogue/resources.html?c14_meso (accessed 10-01-2008)
Ireland	Ardcrony	GrN-9708	5400	4675	35	Human bone	52.88	-8.15	Shennan S. & Steele J., 2000 Spatial and chronological patterns in the neolithisation of Europe. http://ads.ahds.ac.uk/catalogue/resources.html?c14_meso (accessed 10-01-2008)
Ireland	Ballintruer	GrN-10469	5520	4800	70	Human bone	52.99	-6.68	Shennan S. & Steele J., 2000 Spatial and chronological patterns in the neolithisation of Europe. http://ads.ahds.ac.uk/catalogue/resources.html?c14_meso (accessed 10-01-2008)
Ireland	Poulawack	OxA-3265	5183	4550	65	Human bone	53.03	-9.15	Hedges R.E.M., Housley R.A., Bronk Ramsey C. & Van Klinken G.J., 1993. Radiocarbon dates from the Oxford AMS system: Archaeometry Datelist 17. Archaeometry, 35 (2): 305-326.
Ireland	Poulnabrone	OxA-1906	5829	5100	80	Human bone	53.05	-9.15	Hedges R.E.M., Housley R.A., Law I.A. & Bronk C.R., 1990. Radiocarbon dates from the Oxford AMS system: Archaeometry Datelist 10. Archaeometry, 32 (1): 101-108.
Ireland	Corbaly, Co	GrA-13701	5660	4930	50		53.15	-6.75	Brown A., 2007. Dating the onset of cereal cultivation in Britain and Ireland: the evidence from charred cereal grain. Antiquity, 81: 1042-52.
Ireland	Phoenix Par	OxA-2678	5397	4650	70	Human bone	53.36	-6.34	Hedges R.E.M., Housley R.A., Bronk Ramsey C. & Van Klinken G.J., 1993. Radiocarbon dates from the Oxford AMS system: Archaeometry Datelist 17. Archaeometry, 35 (2): 305-326.
Ireland	Knowth	GrN-20179	5809	5080	20	Charcoal	53.7	-6.5	Shennan S. & Steele J., 2000 Spatial and chronological patterns in the neolithisation of Europe. http://ads.ahds.ac.uk/catalogue/resources.html?c14_meso (accessed 10-01-2008)
Ireland	Townleyhall	BM-170	5381	4680	150	Charcoal	53.7	-6.45	Brown A., 2007. Dating the onset of cereal cultivation in Britain and Ireland: the evidence from charred cereal grain. Antiquity, 81: 1042-52.
Ireland	Newgrange	UB-361	5177	4535	105	humic acid	53.71	-6.49	Shennan S. & Steele J., 2000 Spatial and chronological patterns in the neolithisation of Europe. http://ads.ahds.ac.uk/catalogue/resources.html?c14_meso (accessed 10-01-2008)
Ireland	Carrowmore	St-7624	5438	4710	100		54.23	-8.62	Shennan S. & Steele J., 2000 Spatial and chronological patterns in the neolithisation of Europe. http://ads.ahds.ac.uk/catalogue/resources.html?c14_meso (accessed 10-01-2008)
Ireland	Carrowmore	Lu-1808	5806	5060	65	Charcoal	54.27	-8.53	Shennan S. & Steele J., 2000 Spatial and chronological patterns in the neolithisation of Europe. http://ads.ahds.ac.uk/catalogue/resources.html?c14_meso (accessed 10-01-2008)
Ireland	Ballyglass	SI-1450	5409	4680	95	Charcoal	54.3	-9.4	Shennan S. & Steele J., 2000 Spatial and chronological patterns in the neolithisation of Europe. http://ads.ahds.ac.uk/catalogue/resources.html?c14_meso (accessed 10-01-2008)
Ireland	Ballynagill	UB-301	5657	4910	90	Charcoal	54.71	-6.85	Shennan S. & Steele J., 2000 Spatial and chronological patterns in the neolithisation of Europe. http://ads.ahds.ac.uk/catalogue/resources.html?c14_meso (accessed 10-01-2008)
Ireland	Mad Man's W	UB-205	5836	5095	120	Charcoal	54.98	-5.93	Shennan S. & Steele J., 2000 Spatial and chronological patterns in the neolithisation of Europe. http://ads.ahds.ac.uk/catalogue/resources.html?c14_meso (accessed 10-01-2008)
Ireland	Enagh, Co.	Beta-188380	5673	4930	70	Charcoal	54.99	-7.31	Brown A., 2007. Dating the onset of cereal cultivation in Britain and Ireland: the evidence from charred cereal grain. Antiquity, 81: 1042-52.
Italy	Lagnano da	UCLA-2148	7569	6700	100	Collagen	38	12.33	Shennan S. & Steele J., 2000 Spatial and chronological patterns in the neolithisation of Europe. http://ads.ahds.ac.uk/catalogue/resources.html?c14_meso (accessed 10-01-2008)
Italy	Grotta dell	P-2733	7610	6750	70	Charcoal	38.01	12.51	Shennan S. & Steele J., 2000 Spatial and chronological patterns in the neolithisation of Europe. http://ads.ahds.ac.uk/catalogue/resources.html?c14_meso (accessed 10-01-2008)
Italy	Stretto, Pa	Rome-291	7515	6630	120		38.12	13.36	Shennan S. & Steele J., 2000 Spatial and chronological patterns in the neolithisation of Europe. http://ads.ahds.ac.uk/catalogue/resources.html?c14_meso (accessed 10-01-2008)
Italy	Acconia	P-2949	7577	6710	80		38.83	16.31	Shennan S. & Steele J., 2000 Spatial and chronological patterns in the neolithisation of Europe. http://ads.ahds.ac.uk/catalogue/resources.html?c14_meso (accessed 10-01-2008)
Italy	Bevilacqua	P-3047	7350	6430	90		38.92	16.61	Shennan S. & Steele J., 2000 Spatial and chronological patterns in the neolithisation of Europe. http://ads.ahds.ac.uk/catalogue/resources.html?c14_meso (accessed 10-01-2008)
Italy	Favella	Beta-71633	7747	6910	60		39.66	16.43	Manen C. & Sabatier P., 2003. Chronique de la néolithisation en Méditerranée nord-occidentale. Bulletin de la Société Préhistorique Française, 100 (3): 479-504.
Italy	Grotta di P	R-1225	6665	5850	55	Carbonised	40.08	18.48	Shennan S. & Steele J., 2000 Spatial and chronological patterns in the neolithisation of Europe. http://ads.ahds.ac.uk/catalogue/resources.html?c14_meso (accessed 10-01-2008)
Italy	Torre Sabea	?	7797	6960	130		40.15	18.35	Manen C. & Sabatier P., 2003. Chronique de la néolithisation en Méditerranée nord-occidentale. Bulletin de la Société Préhistorique Française, 100 (3): 479-504.
Italy	Grotta Corb	UtC-1251	7559	6690	80		40.25	9.48	Shennan S. & Steele J., 2000 Spatial and chronological patterns in the neolithisation of Europe. http://ads.ahds.ac.uk/catalogue/resources.html?c14_meso (accessed 10-01-2008)
Italy	Terragne	?	7711	6870	70		40.4	17.63	Manen C. & Sabatier P., 2003. Chronique de la néolithisation en Méditerranée nord-occidentale. Bulletin de la Société Préhistorique Française, 100 (3): 479-504.
Italy	Grotta Fili	Q-3020	7577	6710	75		40.5	8.66	Shennan S. & Steele J., 2000 Spatial and chronological patterns in the neolithisation of Europe. http://ads.ahds.ac.uk/catalogue/resources.html?c14_meso (accessed 10-01-2008)
Italy	Trasano I	Tan-88248	7813	6980	130		40.66	16.6	Manen C. & Sabatier P., 2003. Chronique de la néolithisation en Méditerranée nord-occidentale. Bulletin de la Société Préhistorique Française, 100 (3): 479-504.
Italy	Torre Canne	Gif-6725	7743	6900	80	Charcoal	40.83	17.47	Shennan S. & Steele J., 2000 Spatial and chronological patterns in the neolithisation of Europe. http://ads.ahds.ac.uk/catalogue/resources.html?c14_meso (accessed 10-01-2008)
Italy	Grotta di R	R-223	7347	6420	70	Charcoal	40.86	16.9	Shennan S. & Steele J., 2000 Spatial and chronological patterns in the neolithisation of Europe. http://ads.ahds.ac.uk/catalogue/resources.html?c14_meso (accessed 10-01-2008)
Italy	Rendina	LJ-4548	7933	7110	140	Charcoal	41	16	Shennan S. & Steele J., 2000 Spatial and chronological patterns in the neolithisation of Europe. http://ads.ahds.ac.uk/catalogue/resources.html?c14_meso (accessed 10-01-2008)
Italy	Scamuso	Gif-6339	8112	7290	110	Charcoal	41.1	16.89	Shennan S. & Steele J., 2000 Spatial and chronological patterns in the neolithisation of Europe. http://ads.ahds.ac.uk/catalogue/resources.html?c14_meso (accessed 10-01-2008)
Italy	Grotta Sant	OxA-7596	7466	6555	50	Charred see	41.24	16.5	Bronk Ramsey C., Higham T.H.F., Owen D. C., Pike A.W.G, & Hedges R. E. M., 2002. Radiocarbon dates from the Oxford AMS system: Archaeometry Datelist 31. Archaeometry, 44 (3s): 1-149.
Italy	Ripa Tetta	Beta-47808	7728	6890	60		41.5	15.33	Forenbaher S. & Miracle P., 2005. The spread of farming in the Eastern Adriatic. Antiquity, 79: 514-528.
Italy	Santa Tecch	BM-2414	7434	6520	70	Human bone	41.5	15.66	Shennan S. & Steele J., 2000 Spatial and chronological patterns in the neolithisation of Europe. http://ads.ahds.ac.uk/catalogue/resources.html?c14_meso (accessed 10-01-2008)
Italy	Vilaggio A,	R-350	7829	7000	100	Charcoal	41.5	15.68	Shennan S. & Steele J., 2000 Spatial and chronological patterns in the neolithisation of Europe. http://ads.ahds.ac.uk/catalogue/resources.html?c14_meso (accessed 10-01-2008)
Italy	Coppa Nevig	OxA-1475	7726	6880	90	Cereal (car	41.5	15.75	Shennan S. & Steele J., 2000 Spatial and chronological patterns in the neolithisation of Europe. http://ads.ahds.ac.uk/catalogue/resources.html?c14_meso (accessed 10-01-2008)
Italy	Monte Maulo	OxA-652	7204	6280	70	Animal bone	41.57	14.64	Shennan S. & Steele J., 2000 Spatial and chronological patterns in the neolithisation of Europe. http://ads.ahds.ac.uk/catalogue/resources.html?c14_meso (accessed 10-01-2008)
Italy	Masseria Gi	MC-2292	7956	7125	20		41.58	15.41	Shennan S. & Steele J., 2000 Spatial and chronological patterns in the neolithisation of Europe. http://ads.ahds.ac.uk/catalogue/resources.html?c14_meso (accessed 10-01-2008)
Italy	Grotta Scal	LJ-4649	7585	6720	100	Charcoal	41.62	15.9	Shennan S. & Steele J., 2000 Spatial and chronological patterns in the neolithisation of Europe. http://ads.ahds.ac.uk/catalogue/resources.html?c14_meso (accessed 10-01-2008)
Italy	Defensola	UtC-1342	7822	6990	80		41.88	16.17	Manen C. & Sabatier P., 2003. Chronique de la néolithisation en Méditerranée nord-occidentale. Bulletin de la Société Préhistorique Française, 100 (3): 479-504.
Italy	Lama dei Pe	OxA-1958	7452	6540	80	Human bone	42.05	11.75	Hedges R.E.M., Housley R.A., Bronk C.R. & van Klinken G.J., 1990. Radiocarbon dates from the Oxford AMS system: Archaeometry Datelist 11. Archaeometry, 32 (2): 211-237.
Italy	La Marmotta	R-2360	7693	6855	65		42.08	12.27	Manen C. & Sabatier P., 2003. Chronique de la néolithisation en Méditerranée nord-occidentale. Bulletin de la Société Préhistorique Française, 100 (3): 479-504.
Italy	Grotta dei	PI-46	7143	6247	130		42.21	13.96	Shennan S. & Steele J., 2000 Spatial and chronological patterns in the neolithisation of Europe. http://ads.ahds.ac.uk/catalogue/resources.html?c14_meso (accessed 10-01-2008)
Italy	Marcianese	BM-2250R	7484	6590	130		42.23	14.38	Shennan S. & Steele J., 2000 Spatial and chronological patterns in the neolithisation of Europe. http://ads.ahds.ac.uk/catalogue/resources.html?c14_meso (accessed 10-01-2008)
Italy	Masseria Ca	OxA-3684	7523	6640	95	Animal bone	42.26	12.98	Shennan S. & Steele J., 2000 Spatial and chronological patterns in the neolithisation of Europe. http://ads.ahds.ac.uk/catalogue/resources.html?c14_meso (accessed 10-01-2008)
Italy	Villa Commu	MC-2290	7705	6850	130	Charcoal	42.33	12.46	Shennan S. & Steele J., 2000 Spatial and chronological patterns in the neolithisation of Europe. http://ads.ahds.ac.uk/catalogue/resources.html?c14_meso (accessed 10-01-2008)
Italy	Grotta di M	R-1175	7779	6940	100	Charcoal	42.35	12.18	Shennan S. & Steele J., 2000 Spatial and chronological patterns in the neolithisation of Europe. http://ads.ahds.ac.uk/catalogue/resources.html?c14_meso (accessed 10-01-2008)
Italy	Arma dell'	Bln-3450	7343	6420	90	Charcoal	42.36	13.39	Shennan S. & Steele J., 2000 Spatial and chronological patterns in the neolithisation of Europe. http://ads.ahds.ac.uk/catalogue/resources.html?c14_meso (accessed 10-01-2008)
Italy	Villaggio L	PI-101	7473	6578	135	Charcoal	42.46	14.93	Shennan S. & Steele J., 2000 Spatial and chronological patterns in the neolithisation of Europe. http://ads.ahds.ac.uk/catalogue/resources.html?c14_meso (accessed 10-01-2008)
Italy	Poggio Vent	A-4474	7020	6130	90	Charcoal	42.77	11.1	Shennan S. & Steele J., 2000 Spatial and chronological patterns in the neolithisation of Europe. http://ads.ahds.ac.uk/catalogue/resources.html?c14_meso (accessed 10-01-2008)
Italy	Maddalena d	R-643a	7484	6580	75	Charcoal	43.06	13.06	Shennan S. & Steele J., 2000 Spatial and chronological patterns in the neolithisation of Europe. http://ads.ahds.ac.uk/catalogue/resources.html?c14_meso (accessed 10-01-2008)
Italy	San Marco,	OxA-1853	7352	6430	80	Charred tri	43.13	12.4	Shennan S. & Steele J., 2000 Spatial and chronological patterns in the neolithisation of Europe. http://ads.ahds.ac.uk/catalogue/resources.html?c14_meso (accessed 10-01-2008)
Italy	Ripabianca	R-599	7176	6260	85	Charcoal	43.69	13.09	Shennan S. & Steele J., 2000 Spatial and chronological patterns in the neolithisation of Europe. http://ads.ahds.ac.uk/catalogue/resources.html?c14_meso (accessed 10-01-2008)
Italy	Mileto	Beta-44114	7077	6180	80		43.79	11.21	Shennan S. & Steele J., 2000 Spatial and chronological patterns in the neolithisation of Europe. http://ads.ahds.ac.uk/catalogue/resources.html?c14_meso (accessed 10-01-2008)
Italy	Riparo del	GrN-15281	6011	5250	40	Charcoal	43.9	10.24	Shennan S. & Steele J., 2000 Spatial and chronological patterns in the neolithisation of Europe. http://ads.ahds.ac.uk/catalogue/resources.html?c14_meso (accessed 10-01-2008)
Italy	Grotta del'	R-676	6945	6080	50	Charcoal	43.98	12.86	Shennan S. & Steele J., 2000 Spatial and chronological patterns in the neolithisation of Europe. http://ads.ahds.ac.uk/catalogue/resources.html?c14_meso (accessed 10-01-2008)
Italy	Grotta Arma	Bln-3276	7504	6610	60		44.1	8.01	Shennan S. & Steele J., 2000 Spatial and chronological patterns in the neolithisation of Europe. http://ads.ahds.ac.uk/catalogue/resources.html?c14_meso (accessed 10-01-2008)
Italy	Riparo Arma	R-267	7376	6470	120	Charcoal	44.11	8.05	Shennan S. & Steele J., 2000 Spatial and chronological patterns in the neolithisation of Europe. http://ads.ahds.ac.uk/catalogue/resources.html?c14_meso (accessed 10-01-2008)
Italy	Grotta dell	GrN-23129	7488	6590	100	Charcoal	44.17	8.35	Shennan S. & Steele J., 2000 Spatial and chronological patterns in the neolithisation of Europe. http://ads.ahds.ac.uk/catalogue/resources.html?c14_meso (accessed 10-01-2008)
Italy	Fornacce Ca	Bln-3372	7252	6320	60		44.29	11.87	Shennan S. & Steele J., 2000 Spatial and chronological patterns in the neolithisation of Europe. http://ads.ahds.ac.uk/catalogue/resources.html?c14_meso (accessed 10-01-2008)
Italy	Grotta Poll	MC-756	7787	6950	100	Charcoal	44.3	8.47	Shennan S. & Steele J., 2000 Spatial and chronological patterns in the neolithisation of Europe. http://ads.ahds.ac.uk/catalogue/resources.html?c14_meso (accessed 10-01-2008)
Italy	Caverna del	UB-2423	7812	6980	115		44.5	8.5	Shennan S. & Steele J., 2000 Spatial and chronological patterns in the neolithisation of Europe. http://ads.ahds.ac.uk/catalogue/resources.html?c14_meso (accessed 10-01-2008)
Italy	Fiorano For	GrN-19839	7455	6540	60	Bone	44.53	10.82	Shennan S. & Steele J., 2000 Spatial and chronological patterns in the neolithisation of Europe. http://ads.ahds.ac.uk/catalogue/resources.html?c14_meso (accessed 10-01-2008)
Italy	Via Rivoluz	I-12518	6916	6050	110	Charcoal	44.7	10.62	Shennan S. & Steele J., 2000 Spatial and chronological patterns in the neolithisation of Europe. http://ads.ahds.ac.uk/catalogue/resources.html?c14_meso (accessed 10-01-2008)
Italy	Molino Casa	Birm-172	7141	6240	100	Charcoal	45.46	11.6	Shennan S. & Steele J., 2000 Spatial and chronological patterns in the neolithisation of Europe. http://ads.ahds.ac.uk/catalogue/resources.html?c14_meso (accessed 10-01-2008)
Italy	Grotta dei	R-1040	7226	6300	60	Charcoal	45.7	13.81	Shennan S. & Steele J., 2000 Spatial and chronological patterns in the neolithisation of Europe. http://ads.ahds.ac.uk/catalogue/resources.html?c14_meso (accessed 10-01-2008)
Italy	Grotta del	R-904a	6571	5770	50	Charcoal	45.78	13.57	Shennan S. & Steele J., 2000 Spatial and chronological patterns in the neolithisation of Europe. http://ads.ahds.ac.uk/catalogue/resources.html?c14_meso (accessed 10-01-2008)
Italy	Longone	LGQ-617	7225	6320	140		45.81	9.25	Manen C. & Sabatier P., 2003. Chronique de la néolithisation en Méditerranée nord-occidentale. Bulletin de la Société Préhistorique Française, 100 (3): 479-504.
Italy	Bannia	GrN-22172	6688	5870	90	Charcoal	45.92	12.75	Shennan S. & Steele J., 2000 Spatial and chronological patterns in the neolithisation of Europe. http://ads.ahds.ac.uk/catalogue/resources.html?c14_meso (accessed 10-01-2008)
Italy	Riparo di R	R-776	6353	5560	50	Charcoal	46	11.1	Shennan S. & Steele J., 2000 Spatial and chronological patterns in the neolithisation of Europe. http://ads.ahds.ac.uk/catalogue/resources.html?c14_meso (accessed 10-01-2008)
Kosovo	Pristina	Bln-435	7201	6280	80	Charcoal	42.65	21.15	Shennan S. & Steele J., 2000 Spatial and chronological patterns in the neolithisation of Europe. http://ads.ahds.ac.uk/catalogue/resources.html?c14_meso (accessed 10-01-2008)
Luxemburg	Remerschen,	OxA-5872	7105	6210	60	Pisum sativ	49.48	6.36	Jadin I., 2003. Trois petits tours et puis s'en vont... La fin de la présence danubienne en Moyenne Belgique. Liège: Université de Liège (E.R.A.U.L. 109).
Luxemburg	Weiller-la-	Lv-2053	7348	6430	100	Charcoal	49.53	6.18	Jadin I., 2003. Trois petits tours et puis s'en vont... La fin de la présence danubienne en Moyenne Belgique. Liège: Université de Liège (E.R.A.U.L. 109).
Luxemburg	Alzingen, G	Lv-2049	7396	6490	90	Charcoal	49.55	6.16	Jadin I., 2003. Trois petits tours et puis s'en vont... La fin de la présence danubienne en Moyenne Belgique. Liège: Université de Liège (E.R.A.U.L. 109).
Macedonia	Vrsnik-Tari	Bln-339	7787	6950	100	Cereal	41.75	22.15	Shennan S. & Steele J., 2000 Spatial and chronological patterns in the neolithisation of Europe. http://ads.ahds.ac.uk/catalogue/resources.html?c14_meso (accessed 10-01-2008)
Moldova	Vulkaneshty	Le-640	6085	5300	60	wood	45.68	28.4	14C database managed by the Institute for the History of Material Culture, St Petersburg, Russia
Moldova	Sacarocva I	Bln-?	7530	6650	100		47.7	28.21	Biagi P., Shennan S. & Spataro M., 2005. Rapid rivers and slow seas? New data for the radiocarbon chronology of the Balkan peninsula. In: L. Nikolova & J. Higgins (eds.), Prehistoric archaeology & Anthropological Theory and Education. Reports of Prehistoric Research Projects. (Vol. 6-7, pp. 43-51).
Moldova	Putine?ti	Bln-2427	6385	5595	80	Charcoal ?	47.83	28.12	Bem C., 2000-2001. Noi propuneri pentru o schiţă cronologică a eneoliticului românesc. Pontica, 33-34: 25-120.
Moldova	Dru?a	Bln-?	6528	5730	50		47.96	27.29	Bem C., 2000-2001. Noi propuneri pentru o schiţă cronologică a eneoliticului românesc. Pontica, 33-34: 25-120.
Moldova	Soroca II "	Bln-586	7685	6825	150		48.15	28.29	Biagi P., Shennan S. & Spataro M., 2005. Rapid rivers and slow seas? New data for the radiocarbon chronology of the Balkan peninsula. In: L. Nikolova & J. Higgins (eds.), Prehistoric archaeology & Anthropological Theory and Education. Reports of Prehistoric Research Projects. (Vol. 6-7, pp. 43-51).
Montenegro	Odmut	SI-2217	7816	6985	100		45.2	19.83	Forenbaher S. & Miracle P., 2005. The spread of farming in the Eastern Adriatic. Antiquity, 79: 514-528.
Netherlands	Rijckholt	GrN-5962	5818	5090	40	Charcoal	50.79	5.73	Shennan S. & Steele J., 2000 Spatial and chronological patterns in the neolithisation of Europe. http://ads.ahds.ac.uk/catalogue/resources.html?c14_meso (accessed 10-01-2008)
Netherlands	Heek-Ammert	GrN-16492	5413	4700	40	Charcoal (P	50.87	5.86	Lanting J.N. & van der Plicht J., 1999/2000. De 14C-chronologie van de Nederlandse pre- en protohistorie. II: Neolithicum. Palaeohistoria, 40/41: 1-111.
Netherlands	Elsloo	GrN-2311	7419	6510	100	Charcoal	50.93	5.76	Jadin I., 2003. Trois petits tours et puis s'en vont... La fin de la présence danubienne en Moyenne Belgique. Liège: Université de Liège (E.R.A.U.L. 109).
Netherlands	Geleen	GrN-995	7308	6370	60	Charcoal	50.96	5.83	Jadin I., 2003. Trois petits tours et puis s'en vont... La fin de la présence danubienne en Moyenne Belgique. Liège: Université de Liège (E.R.A.U.L. 109).
Netherlands	Sittard	GrN-423	7085	6200	150	Charcoal	51	5.86	Jadin I., 2003. Trois petits tours et puis s'en vont... La fin de la présence danubienne en Moyenne Belgique. Liège: Université de Liège (E.R.A.U.L. 109).
Netherlands	Maarheze	GrN-2446	7123	6230	115		51.31	5.6	Jadin I., 2003. Trois petits tours et puis s'en vont... La fin de la présence danubienne en Moyenne Belgique. Liège: Université de Liège (E.R.A.U.L. 109).
Netherlands	Harderwijk,	GrN-7746	5161	4520	70	Charcoal	52.34	5.62	Furholt M. , Müller J., Raetzel-Fabian D., Rinne C. und Wotzka H.-P., 2002. RADON - Radikarbondaten online. Datenbank mitteleuropäischer 14C-Daten für das Neolithikum und die frühe Bronzezeit. http://www.jungsteinsite.uni-kiel.de/radon/radon.htm (accessed 11-01-2008)
Netherlands	Schokkerhav	GrN-16708	5169	4555	40	Wood	52.61	5.75	Lanting J.N. & van der Plicht J., 1999/2000. De 14C-chronologie van de Nederlandse pre- en protohistorie. II: Neolithicum. Palaeohistoria, 40/41: 1-111.
Netherlands	Schokland/P	UtC-1921	5377	4630	70	Organic mat	52.63	5.8	Lanting J.N. & van der Plicht J., 1999/2000. De 14C-chronologie van de Nederlandse pre- en protohistorie. II: Neolithicum. Palaeohistoria, 40/41: 1-111.
Netherlands	Dalen-Huidb	GrN-18785	5106	4460	80	Charcoal (Q	52.69	6.75	Lanting J.N. & van der Plicht J., 1999/2000. De 14C-chronologie van de Nederlandse pre- en protohistorie. II: Neolithicum. Palaeohistoria, 40/41: 1-111.
Netherlands	Noordbarge	GrA-15459	4863	4290	60	Cremated hu	52.76	6.9	Lanting J.N. & van der Plicht J., 1999/2000. De 14C-chronologie van de Nederlandse pre- en protohistorie. II: Neolithicum. Palaeohistoria, 40/41: 1-111.
Netherlands	Angelslo	GrN-4200	5023	4415	65	Charcoal	52.78	6.93	Furholt M. , Müller J., Raetzel-Fabian D., Rinne C. und Wotzka H.-P., 2002. RADON - Radikarbondaten online. Datenbank mitteleuropäischer 14C-Daten für das Neolithikum und die frühe Bronzezeit. http://www.jungsteinsite.uni-kiel.de/radon/radon.htm (accessed 11-01-2008)
Netherlands	Slootdorp-K	GrA-102	5286	4570	30	Charcoal	52.84	4.97	Lanting J.N. & van der Plicht J., 1999/2000. De 14C-chronologie van de Nederlandse pre- en protohistorie. II: Neolithicum. Palaeohistoria, 40/41: 1-111.
Netherlands	Odoorn	GrN-13184	5387	4630	60	Charcoal	52.84	6.85	Furholt M. , Müller J., Raetzel-Fabian D., Rinne C. und Wotzka H.-P., 2002. RADON - Radikarbondaten online. Datenbank mitteleuropäischer 14C-Daten für das Neolithikum und die frühe Bronzezeit. http://www.jungsteinsite.uni-kiel.de/radon/radon.htm (accessed 11-01-2008)
Netherlands	Anlo	GrN-1824C	5011	4410	60	Charcoal	53.04	6.7	Furholt M. , Müller J., Raetzel-Fabian D., Rinne C. und Wotzka H.-P., 2002. RADON - Radikarbondaten online. Datenbank mitteleuropäischer 14C-Daten für das Neolithikum und die frühe Bronzezeit. http://www.jungsteinsite.uni-kiel.de/radon/radon.htm (accessed 11-01-2008)
Netherlands	Glimmer Es,	GrN-6156	4943	4380	40	Charcoal	53.16	6.6	Furholt M. , Müller J., Raetzel-Fabian D., Rinne C. und Wotzka H.-P., 2002. RADON - Radikarbondaten online. Datenbank mitteleuropäischer 14C-Daten für das Neolithikum und die frühe Bronzezeit. http://www.jungsteinsite.uni-kiel.de/radon/radon.htm (accessed 11-01-2008)
Netherlands	Groningen-W	GrN-13441	5191	4565	35	Charcoal	53.21	6.6	Lanting J.N. & van der Plicht J., 1999/2000. De 14C-chronologie van de Nederlandse pre- en protohistorie. II: Neolithicum. Palaeohistoria, 40/41: 1-111.
Netherlands	Siddeburen	GrN-12084	5314	4600	60	Charcoal	53.25	6.86	Lanting J.N. & van der Plicht J., 1999/2000. De 14C-chronologie van de Nederlandse pre- en protohistorie. II: Neolithicum. Palaeohistoria, 40/41: 1-111.
Norway	Skjeberg	?	4838	4270	70		59.23	11.2	Müller J., 1997. Zur absolutchronologischen Datierung der europaïschen Megalithik. In: B. Fritsch, M. Maute, I. Matuschik, J. Müller & C. Wolf (eds.), Tradition und Inoovation. Prähistorische Archäologie als historische Wissenschaft. Festschrrift für Christian Strahm. Rahden: Verlag Marie Gerlof (Internationale Archäologie Studia Honoraria Band 3): 63-105.
Norway	Hurum	?	5400	4660	80		59.55	10.49	Müller J., 1997. Zur absolutchronologischen Datierung der europaïschen Megalithik. In: B. Fritsch, M. Maute, I. Matuschik, J. Müller & C. Wolf (eds.), Tradition und Inoovation. Prähistorische Archäologie als historische Wissenschaft. Festschrrift für Christian Strahm. Rahden: Verlag Marie Gerlof (Internationale Archäologie Studia Honoraria Band 3): 63-105.
Poland	Racibórz-Oc	KN-I.375	6484	5690	75	Charcoal	50.08	18.2	Furholt M. , Müller J., Raetzel-Fabian D., Rinne C. und Wotzka H.-P., 2002. RADON - Radikarbondaten online. Datenbank mitteleuropäischer 14C-Daten für das Neolithikum und die frühe Bronzezeit. http://www.jungsteinsite.uni-kiel.de/radon/radon.htm (accessed 11-01-2008)
Poland	Olszanica	GrN-5384	7352	6430	75	Charcoal	50.08	19.81	Jadin I., 2003. Trois petits tours et puis s'en vont... La fin de la présence danubienne en Moyenne Belgique. Liège: Université de Liège (E.R.A.U.L. 109).
Poland	Iwanovice,	GrN-5977	6676	5855	40		50.21	19.98	Furholt M. , Müller J., Raetzel-Fabian D., Rinne C. und Wotzka H.-P., 2002. RADON - Radikarbondaten online. Datenbank mitteleuropäischer 14C-Daten für das Neolithikum und die frühe Bronzezeit. http://www.jungsteinsite.uni-kiel.de/radon/radon.htm (accessed 11-01-2008)
Poland	Niedzwiedz	Bln-927	5443	4715	100		50.23	20.1	Furholt M. , Müller J., Raetzel-Fabian D., Rinne C. und Wotzka H.-P., 2002. RADON - Radikarbondaten online. Datenbank mitteleuropäischer 14C-Daten für das Neolithikum und die frühe Bronzezeit. http://www.jungsteinsite.uni-kiel.de/radon/radon.htm (accessed 11-01-2008)
Poland	Saspów	GrN-7692	6506	5700	135	Charcoal	50.25	19.75	Furholt M. , Müller J., Raetzel-Fabian D., Rinne C. und Wotzka H.-P., 2002. RADON - Radikarbondaten online. Datenbank mitteleuropäischer 14C-Daten für das Neolithikum und die frühe Bronzezeit. http://www.jungsteinsite.uni-kiel.de/radon/radon.htm (accessed 11-01-2008)
Poland	Bronocice	DIC-719	5804	5060	110		50.33	20.35	Furholt M. , Müller J., Raetzel-Fabian D., Rinne C. und Wotzka H.-P., 2002. RADON - Radikarbondaten online. Datenbank mitteleuropäischer 14C-Daten für das Neolithikum und die frühe Bronzezeit. http://www.jungsteinsite.uni-kiel.de/radon/radon.htm (accessed 11-01-2008)
Poland	Nowy Browin	Bln-?	7084	6185	55		50.35	17.73	Jadin I., 2003. Trois petits tours et puis s'en vont... La fin de la présence danubienne en Moyenne Belgique. Liège: Université de Liège (E.R.A.U.L. 109).
Poland	Tomaszow	GrN-7591	7044	6145	70		50.45	20.38	Jadin I., 2003. Trois petits tours et puis s'en vont... La fin de la présence danubienne en Moyenne Belgique. Liège: Université de Liège (E.R.A.U.L. 109).
Poland	Niemcza	Bln-1319	7105	6210	80		50.7	16.83	Jadin I., 2003. Trois petits tours et puis s'en vont... La fin de la présence danubienne en Moyenne Belgique. Liège: Université de Liège (E.R.A.U.L. 109).
Poland	Skoroszowic	Bln-1960	7017	6125	50	Charcoal	50.7	17	Jadin I., 2003. Trois petits tours et puis s'en vont... La fin de la présence danubienne en Moyenne Belgique. Liège: Université de Liège (E.R.A.U.L. 109).
Poland	Strachów 2	Bln-1790b	7098	6205	102	Charcoal ?	50.73	16.66	Jadin I., 2003. Trois petits tours et puis s'en vont... La fin de la présence danubienne en Moyenne Belgique. Liège: Université de Liège (E.R.A.U.L. 109).
Poland	Gródek Nadb	KN-I.243	5527	4820	40	Charcoal	50.8	23.95	Furholt M. , Müller J., Raetzel-Fabian D., Rinne C. und Wotzka H.-P., 2002. RADON - Radikarbondaten online. Datenbank mitteleuropäischer 14C-Daten für das Neolithikum und die frühe Bronzezeit. http://www.jungsteinsite.uni-kiel.de/radon/radon.htm (accessed 11-01-2008)
Poland	Cmielów	GrN-5089	5517	4775	40	Charcoal	50.88	21.51	Furholt M. , Müller J., Raetzel-Fabian D., Rinne C. und Wotzka H.-P., 2002. RADON - Radikarbondaten online. Datenbank mitteleuropäischer 14C-Daten für das Neolithikum und die frühe Bronzezeit. http://www.jungsteinsite.uni-kiel.de/radon/radon.htm (accessed 11-01-2008)
Poland	Stary Zamek	Bln-1737	6876	6030	50		50.91	16.8	Furholt M. , Müller J., Raetzel-Fabian D., Rinne C. und Wotzka H.-P., 2002. RADON - Radikarbondaten online. Datenbank mitteleuropäischer 14C-Daten für das Neolithikum und die frühe Bronzezeit. http://www.jungsteinsite.uni-kiel.de/radon/radon.htm (accessed 11-01-2008)
Poland	Broniewice	Bln-1312	5808	5060	60		50.93	21.16	Furholt M. , Müller J., Raetzel-Fabian D., Rinne C. und Wotzka H.-P., 2002. RADON - Radikarbondaten online. Datenbank mitteleuropäischer 14C-Daten für das Neolithikum und die frühe Bronzezeit. http://www.jungsteinsite.uni-kiel.de/radon/radon.htm (accessed 11-01-2008)
Poland	Nieborowa	KN-2514	7463	6550	65		51.33	23.48	Jadin I., 2003. Trois petits tours et puis s'en vont... La fin de la présence danubienne en Moyenne Belgique. Liège: Université de Liège (E.R.A.U.L. 109).
Poland	Radziejów	GrN-5045	5444	4710	40	Cereals	52.61	18.53	Furholt M. , Müller J., Raetzel-Fabian D., Rinne C. und Wotzka H.-P., 2002. RADON - Radikarbondaten online. Datenbank mitteleuropäischer 14C-Daten für das Neolithikum und die frühe Bronzezeit. http://www.jungsteinsite.uni-kiel.de/radon/radon.htm (accessed 11-01-2008)
Poland	Brzesc Kuja	GrN-9255	7080	6180	35	Charcoal	52.61	18.9	Jadin I., 2003. Trois petits tours et puis s'en vont... La fin de la présence danubienne en Moyenne Belgique. Liège: Université de Liège (E.R.A.U.L. 109).
Poland	Wegierce, s	Gd-2509	6675	5860	100	Bone	52.75	18.15	Jadin I., 2003. Trois petits tours et puis s'en vont... La fin de la présence danubienne en Moyenne Belgique. Liège: Université de Liège (E.R.A.U.L. 109).
Poland	Zarebowo	GrN-5044	5402	4625	40	Miscellaneo	52.75	18.6	Furholt M. , Müller J., Raetzel-Fabian D., Rinne C. und Wotzka H.-P., 2002. RADON - Radikarbondaten online. Datenbank mitteleuropäischer 14C-Daten für das Neolithikum und die frühe Bronzezeit. http://www.jungsteinsite.uni-kiel.de/radon/radon.htm (accessed 11-01-2008)
Poland	Matwy	Bln-1314	5277	4580	50		52.76	18.25	Furholt M. , Müller J., Raetzel-Fabian D., Rinne C. und Wotzka H.-P., 2002. RADON - Radikarbondaten online. Datenbank mitteleuropäischer 14C-Daten für das Neolithikum und die frühe Bronzezeit. http://www.jungsteinsite.uni-kiel.de/radon/radon.htm (accessed 11-01-2008)
Poland	Miechowice	GrN-10774	7099	6205	50	Charcoal	52.76	18.3	Jadin I., 2003. Trois petits tours et puis s'en vont... La fin de la présence danubienne en Moyenne Belgique. Liège: Université de Liège (E.R.A.U.L. 109).
Poland	Lojewo	GrN-10770	7074	6180	100	Charcoal	52.78	18.25	Jadin I., 2003. Trois petits tours et puis s'en vont... La fin de la présence danubienne en Moyenne Belgique. Liège: Université de Liège (E.R.A.U.L. 109).
Poland	Firius, sit	Gd-2429	6876	6020	100	Charcoal	53.26	18.63	Jadin I., 2003. Trois petits tours et puis s'en vont... La fin de la présence danubienne en Moyenne Belgique. Liège: Université de Liège (E.R.A.U.L. 109).
Poland	Sarnowo	GrN-5035	6361	5570	60	Charcoal	53.26	20.28	Shennan S. & Steele J., 2000 Spatial and chronological patterns in the neolithisation of Europe. http://ads.ahds.ac.uk/catalogue/resources.html?c14_meso (accessed 10-01-2008)
Poland	Strzelce	GrN-5087	7187	6260	60	Charcoal	53.31	18.11	Jadin I., 2003. Trois petits tours et puis s'en vont... La fin de la présence danubienne en Moyenne Belgique. Liège: Université de Liège (E.R.A.U.L. 109).
Poland	Stolno	Gd-5465	7359	6440	70		53.31	18.51	Jadin I., 2003. Trois petits tours et puis s'en vont... La fin de la présence danubienne en Moyenne Belgique. Liège: Université de Liège (E.R.A.U.L. 109).
Poland	Szczecin-Us	Bln-1807	5153	4510	80	Collagen	53.38	14.51	Furholt M. , Müller J., Raetzel-Fabian D., Rinne C. und Wotzka H.-P., 2002. RADON - Radikarbondaten online. Datenbank mitteleuropäischer 14C-Daten für das Neolithikum und die frühe Bronzezeit. http://www.jungsteinsite.uni-kiel.de/radon/radon.htm (accessed 11-01-2008)
Poland	Krusza Zamk	Bln-1810	6468	5680	60		53.38	21.7	Furholt M. , Müller J., Raetzel-Fabian D., Rinne C. und Wotzka H.-P., 2002. RADON - Radikarbondaten online. Datenbank mitteleuropäischer 14C-Daten für das Neolithikum und die frühe Bronzezeit. http://www.jungsteinsite.uni-kiel.de/radon/radon.htm (accessed 11-01-2008)
Poland	Boguszewo	Gd-6046	7352	6440	120		53.43	19.01	Jadin I., 2003. Trois petits tours et puis s'en vont... La fin de la présence danubienne en Moyenne Belgique. Liège: Université de Liège (E.R.A.U.L. 109).
Poland	Lupawa	Bln-1814	6924	6060	80	Charcoal	54.41	17.4	Furholt M. , Müller J., Raetzel-Fabian D., Rinne C. und Wotzka H.-P., 2002. RADON - Radikarbondaten online. Datenbank mitteleuropäischer 14C-Daten für das Neolithikum und die frühe Bronzezeit. http://www.jungsteinsite.uni-kiel.de/radon/radon.htm (accessed 11-01-2008)
Poland	Poganice	Bln-1495	4872	4295	70	Charcoal	54.45	17.41	Furholt M. , Müller J., Raetzel-Fabian D., Rinne C. und Wotzka H.-P., 2002. RADON - Radikarbondaten online. Datenbank mitteleuropäischer 14C-Daten für das Neolithikum und die frühe Bronzezeit. http://www.jungsteinsite.uni-kiel.de/radon/radon.htm (accessed 11-01-2008)
Portugal	Vale Santo	WK-6673	7257	6340	120	Shell	37	-8.94	IPA - Instituto Português de Arqueologia. http://www.ipa.min-cultura.pt/ (accessed 11-01-2008).
Portugal	Cabranosa	Sac-1321	7764	6930	60	Shell	37.03	-8.95	Shennan S. & Steele J., 2000 Spatial and chronological patterns in the neolithisation of Europe. http://ads.ahds.ac.uk/catalogue/resources.html?c14_meso (accessed 10-01-2008)
Portugal	Padra?o 3	ICEN-873	7454	6540	70	Shell	37.08	-8.92	IPA - Instituto Português de Arqueologia. http://www.ipa.min-cultura.pt/ (accessed 11-01-2008).
Portugal	Ribeira de	WK-6851	7063	6160	60	Shell	37.13	-8.35	IPA - Instituto Português de Arqueologia. http://www.ipa.min-cultura.pt/ (accessed 11-01-2008).
Portugal	Medo Tojeir	BM-2275R	7678	6820	140	Shell	37.6	-8.64	IPA - Instituto Português de Arqueologia. http://www.ipa.min-cultura.pt/ (accessed 11-01-2008).
Portugal	Picoto	ICEN-736	6857	6000	150	Human bone	38.43	-9.1	IPA - Instituto Português de Arqueologia. http://www.ipa.min-cultura.pt/ (accessed 11-01-2008).
Portugal	Valado do M	Beta-153914	6876	6030	50	Charcoal	38.6	-7.99	IPA - Instituto Português de Arqueologia. http://www.ipa.min-cultura.pt/ (accessed 11-01-2008).
Portugal	Encosta de	Sac-1990	6933	6070	60	Mytilus edu	38.71	-9.14	Angelucci D.E., Monge Soares A;, Almeida L., Britos R. & Leitão V., 2007. Neolithic occupation and mid-Holocene soil formation at Encosta de Sant'Ana (Lisbon, Portugal): a geoarchaeological approach. Journal of Archaeological Science, 34: 1641-8.
Portugal	Sa?o Pedro	ICEN-1152	6933	6070	60	Charcoal	38.8	-9.39	IPA - Instituto Português de Arqueologia. http://www.ipa.min-cultura.pt/ (accessed 11-01-2008).
Portugal	Casa da Mou	TO-953	6831	5990	60	Human bone	39.36	-9.15	IPA - Instituto Português de Arqueologia. http://www.ipa.min-cultura.pt/ (accessed 11-01-2008).
Portugal	Abrigo da P	ICEN-1146	7297	6390	150	Charcoal	39.48	-8.54	IPA - Instituto Português de Arqueologia. http://www.ipa.min-cultura.pt/ (accessed 11-01-2008).
Portugal	Galeria da	OxA-9287	7364	6445	45	Tooth (Cerv	39.5	-8.62	Bronk Ramsey C., Higham T.H.F., Owen D. C., Pike A.W.G, & Hedges R. E. M., 2002. Radiocarbon dates from the Oxford AMS system: Archaeometry Datelist 31. Archaeometry, 44 (3s): 1-149.
Portugal	Gruta de No	ICEN-805	6980	6100	70	Human bone	39.6	-8.42	IPA - Instituto Português de Arqueologia. http://www.ipa.min-cultura.pt/ (accessed 11-01-2008).
Portugal	Gruta do Ca	OxA-1035	7261	6330	80	Animal bone	39.63	-8.42	Shennan S. & Steele J., 2000 Spatial and chronological patterns in the neolithisation of Europe. http://ads.ahds.ac.uk/catalogue/resources.html?c14_meso (accessed 10-01-2008)
Portugal	Orca do Pic	GrN-22443	5901	5140	40	Charcoal	40.65	-7.92	Shennan S. & Steele J., 2000 Spatial and chronological patterns in the neolithisation of Europe. http://ads.ahds.ac.uk/catalogue/resources.html?c14_meso (accessed 10-01-2008)
Portugal	Cha de Carv	OxA-1850	7272	6340	80	Charcoal	41.11	-8.07	Hedges R.E.M., Housley R.A., Law I.A. & Bronk C.R., 1990. Radiocarbon dates from the Oxford AMS system: Archaeometry Datelist 10. Archaeometry, 32 (1): 101-108.
Portugal	Monte da Ol	GrN-15331	6220	5400	40	Charcoal	41.15	-8.04	Shennan S. & Steele J., 2000 Spatial and chronological patterns in the neolithisation of Europe. http://ads.ahds.ac.uk/catalogue/resources.html?c14_meso (accessed 10-01-2008)
Portugal	Buraco da P	GrN-19104	6685	5860	30	Charcoal	41.48	-7.19	Shennan S. & Steele J., 2000 Spatial and chronological patterns in the neolithisation of Europe. http://ads.ahds.ac.uk/catalogue/resources.html?c14_meso (accessed 10-01-2008)
Romania	Cârcea "Via	Bln-1918	7455	6540	60		44.26	23.9	Biagi P., Shennan S. & Spataro M., 2005. Rapid rivers and slow seas? New data for the radiocarbon chronology of the Balkan peninsula. In: L. Nikolova & J. Higgins (eds.), Prehistoric archaeology & Anthropological Theory and Education. Reports of Prehistoric Research Projects. (Vol. 6-7, pp. 43-51).
Romania	Gura Baciul	GrA-24137	7966	7140	45	Long bone f	44.33	25.43	Biagi P., Shennan S. & Spataro M., 2005. Rapid rivers and slow seas? New data for the radiocarbon chronology of the Balkan peninsula. In: L. Nikolova & J. Higgins (eds.), Prehistoric archaeology & Anthropological Theory and Education. Reports of Prehistoric Research Projects. (Vol. 6-7, pp. 43-51).
Romania	HIRSOVA TEL	Ly-7194	6365	5575	65	Charcoal	44.68	27.93	Shennan S. & Steele J., 2000 Spatial and chronological patterns in the neolithisation of Europe. http://ads.ahds.ac.uk/catalogue/resources.html?c14_meso (accessed 10-01-2008)
Romania	Hamangia-Ba	GrN-1986	6701	5880	70	Charcoal	44.7	28.66	Shennan S. & Steele J., 2000 Spatial and chronological patterns in the neolithisation of Europe. http://ads.ahds.ac.uk/catalogue/resources.html?c14_meso (accessed 10-01-2008)
Romania	Dude?ti Vec	GrN-28111	7826	6990	50	Cervus elap	44.9	27.43	Biagi P., Shennan S. & Spataro M., 2005. Rapid rivers and slow seas? New data for the radiocarbon chronology of the Balkan peninsula. In: L. Nikolova & J. Higgins (eds.), Prehistoric archaeology & Anthropological Theory and Education. Reports of Prehistoric Research Projects. (Vol. 6-7, pp. 43-51).
Romania	Brânzeni 8	Bln-2429	6139	5360	65	Charcoal ?	44.94	22.79	Bem C., 2000-2001. Noi propuneri pentru o schiţă cronologică a eneoliticului românesc. Pontica, 33-34: 25-120.
Romania	Rogojani I	Bln-2426	6491	5700	55	Charcoal ?	44.95	23.5	Bem C., 2000-2001. Noi propuneri pentru o schiţă cronologică a eneoliticului românesc. Pontica, 33-34: 25-120.
Romania	Valea Raii	KN-I-102	7385	6480	75		45.06	24.33	Biagi P., Shennan S. & Spataro M., 2005. Rapid rivers and slow seas? New data for the radiocarbon chronology of the Balkan peninsula. In: L. Nikolova & J. Higgins (eds.), Prehistoric archaeology & Anthropological Theory and Education. Reports of Prehistoric Research Projects. (Vol. 6-7, pp. 43-51).
Romania	Zorlentu Ma	GrN-10316	6929	6070	40	Seeds	45.31	21.81	Shennan S. & Steele J., 2000 Spatial and chronological patterns in the neolithisation of Europe. http://ads.ahds.ac.uk/catalogue/resources.html?c14_meso (accessed 10-01-2008)
Romania	Giulvaz	GrN-28456	7585	6720	80	Cervus elap	45.54	20.98	Biagi P., Shennan S. & Spataro M., 2005. Rapid rivers and slow seas? New data for the radiocarbon chronology of the Balkan peninsula. In: L. Nikolova & J. Higgins (eds.), Prehistoric archaeology & Anthropological Theory and Education. Reports of Prehistoric Research Projects. (Vol. 6-7, pp. 43-51).
Romania	Par?a	GrN-28460	7697	6860	60	Cervus elap	45.63	21.13	Biagi P., Shennan S. & Spataro M., 2005. Rapid rivers and slow seas? New data for the radiocarbon chronology of the Balkan peninsula. In: L. Nikolova & J. Higgins (eds.), Prehistoric archaeology & Anthropological Theory and Education. Reports of Prehistoric Research Projects. (Vol. 6-7, pp. 43-51).
Romania	Miercurea S	GrN-28520	7878	7050	70	Bos sp., as	45.88	23.8	Biagi P., Shennan S. & Spataro M., 2005. Rapid rivers and slow seas? New data for the radiocarbon chronology of the Balkan peninsula. In: L. Nikolova & J. Higgins (eds.), Prehistoric archaeology & Anthropological Theory and Education. Reports of Prehistoric Research Projects. (Vol. 6-7, pp. 43-51).
Romania	Ocna Sibiul	GrN-28110	7947	7120	60	Bos sp., ra	45.88	24.05	Biagi P., Shennan S. & Spataro M., 2005. Rapid rivers and slow seas? New data for the radiocarbon chronology of the Balkan peninsula. In: L. Nikolova & J. Higgins (eds.), Prehistoric archaeology & Anthropological Theory and Education. Reports of Prehistoric Research Projects. (Vol. 6-7, pp. 43-51).
Romania	Dr?gu?eni-O	Bln-1195	6213	5430	100	Charcoal ?	45.96	27.75	Bem C., 2000-2001. Noi propuneri pentru o schiţă cronologică a eneoliticului românesc. Pontica, 33-34: 25-120.
Romania	Malna?	Gd-5858	6771	5940	60	Charcoal	46.01	25.83	Bem C., 2000-2001. Noi propuneri pentru o schiţă cronologică a eneoliticului românesc. Pontica, 33-34: 25-120.
Romania	Limba Borda	GrN-28457	7484	6580	60	Bos sp. Rad	46.03	23.6	Biagi P., Shennan S. & Spataro M., 2005. Rapid rivers and slow seas? New data for the radiocarbon chronology of the Balkan peninsula. In: L. Nikolova & J. Higgins (eds.), Prehistoric archaeology & Anthropological Theory and Education. Reports of Prehistoric Research Projects. (Vol. 6-7, pp. 43-51).
Romania	?eu?a	GrN-28114	7894	7070	60	Bos sp., hu	46.05	23.63	Biagi P., Shennan S. & Spataro M., 2005. Rapid rivers and slow seas? New data for the radiocarbon chronology of the Balkan peninsula. In: L. Nikolova & J. Higgins (eds.), Prehistoric archaeology & Anthropological Theory and Education. Reports of Prehistoric Research Projects. (Vol. 6-7, pp. 43-51).
Romania	Ruse?ti Noi	Bln-590	6369	5570	100	Charcoal ?	46.45	22.96	Bem C., 2000-2001. Noi propuneri pentru o schiţă cronologică a eneoliticului românesc. Pontica, 33-34: 25-120.
Romania	Leca-Ungure	Bln-795	6122	5345	100	Cereals ?	46.53	27.11	Bem C., 2000-2001. Noi propuneri pentru o schiţă cronologică a eneoliticului românesc. Pontica, 33-34: 25-120.
Romania	M?rgineni	Bln-1751	6415	5635	50	Charcoal ?	46.6	26.9	Bem C., 2000-2001. Noi propuneri pentru o schiţă cronologică a eneoliticului românesc. Pontica, 33-34: 25-120.
Romania	Poduri-Deal	Bln-2803	6708	5880	150	Cereals	46.61	24.06	Bem C., 2000-2001. Noi propuneri pentru o schiţă cronologică a eneoliticului românesc. Pontica, 33-34: 25-120.
Romania	Valea Lupul	GrN-1982	5687	4950	60	Cereals ?	46.86	24.48	Bem C., 2000-2001. Noi propuneri pentru o schiţă cronologică a eneoliticului românesc. Pontica, 33-34: 25-120.
Romania	Scânteia	Hd-14701	6222	5388	18	Bone	46.91	27.56	Bem C., 2000-2001. Noi propuneri pentru o schiţă cronologică a eneoliticului românesc. Pontica, 33-34: 25-120.
Romania	Trestiana	GrN-17003	7536	6665	45		46.98	27.78	Biagi P., Shennan S. & Spataro M., 2005. Rapid rivers and slow seas? New data for the radiocarbon chronology of the Balkan peninsula. In: L. Nikolova & J. Higgins (eds.), Prehistoric archaeology & Anthropological Theory and Education. Reports of Prehistoric Research Projects. (Vol. 6-7, pp. 43-51).
Romania	H?b??e?ti	GrN-1985	6118	5340	100	Charcoal ?	47.15	26.96	Bem C., 2000-2001. Noi propuneri pentru o schiţă cronologică a eneoliticului românesc. Pontica, 33-34: 25-120.
Romania	Tîrpesti	Bln-801	7177	6265	100	Charcoal	47.16	26.33	Jadin I., 2003. Trois petits tours et puis s'en vont... La fin de la présence danubienne en Moyenne Belgique. Liège: Université de Liège (E.R.A.U.L. 109).
Romania	Tirgu Frumo	Lv-2152	6638	5830	100	Bone?	47.2	27	Bem C., 2000-2001. Noi propuneri pentru o schiţă cronologică a eneoliticului românesc. Pontica, 33-34: 25-120.
Romania	Preu?e?ti-H	Hd-14817	6239	5423	26	Bone?	47.45	26.41	Bem C., 2000-2001. Noi propuneri pentru o schiţă cronologică a eneoliticului românesc. Pontica, 33-34: 25-120.
Romania	Mihoveni-Ca	Hd-14710	5924	5162	37	Bone?	47.68	26.16	Bem C., 2000-2001. Noi propuneri pentru o schiţă cronologică a eneoliticului românesc. Pontica, 33-34: 25-120.
Romania	Cucuteni-Dâ	Hd-14761	5984	5246	24	Bone?	47.78	27.13	Bem C., 2000-2001. Noi propuneri pentru o schiţă cronologică a eneoliticului românesc. Pontica, 33-34: 25-120.
Romania	Foeni-S?la?	GrN-28454	7903	7080	50	Bos sp., ra	47.88	25.3	Biagi P., Shennan S. & Spataro M., 2005. Rapid rivers and slow seas? New data for the radiocarbon chronology of the Balkan peninsula. In: L. Nikolova & J. Higgins (eds.), Prehistoric archaeology & Anthropological Theory and Education. Reports of Prehistoric Research Projects. (Vol. 6-7, pp. 43-51).
Serbia	Anzabegovo	LJ-3032	8023	7210	50	Charcoal	41.7	22	Shennan S. & Steele J., 2000 Spatial and chronological patterns in the neolithisation of Europe. http://ads.ahds.ac.uk/catalogue/resources.html?c14_meso (accessed 10-01-2008)
Serbia	Banja	Bln-873	7870	7048	100	Charcoal	42.72	20.39	Whittle A., Bartosiewicz L., Borić D., Pettitt P. & Richards M. P., 2002. In the beginning: new radiocarbon dates for the Early Neolithi in northern Serbia and south-east Hungary. Antaeus, 25: 63-118.
Serbia	Blagotin-Po	OxA-8609	8091	7270	50	Human infan	43.73	21.1	Whittle A., Bartosiewicz L., Borić D., Pettitt P. & Richards M. P., 2002. In the beginning: new radiocarbon dates for the Early Neolithi in northern Serbia and south-east Hungary. Antaeus, 25: 63-118.
Serbia	Magare?i Ml	GrN-15973	7956	7130	60	Bone	43.94	21.67	Suciu C. & Luca S.A., 2008. IPCTE radiocarbon database. Romania and nearby areas from Neolithic to Eneolithic. http://arheologie.ulbsibiu.ro/radiocarbon/radiocarbon.htm (accessed 11-01-2008)
Serbia	Grivac	Bln-869	8079	7250	100	Charcoal	43.99	20.71	Whittle A., Bartosiewicz L., Borić D., Pettitt P. & Richards M. P., 2002. In the beginning: new radiocarbon dates for the Early Neolithi in northern Serbia and south-east Hungary. Antaeus, 25: 63-118.
Serbia	Divostin	Bln-899	8027	7200	100	Burned eart	44.03	21.83	Shennan S. & Steele J., 2000 Spatial and chronological patterns in the neolithisation of Europe. http://ads.ahds.ac.uk/catalogue/resources.html?c14_meso (accessed 10-01-2008)
Serbia	Padina	GrN-8230	7922	7100	80	Charcoal	44.5	22.41	Shennan S. & Steele J., 2000 Spatial and chronological patterns in the neolithisation of Europe. http://ads.ahds.ac.uk/catalogue/resources.html?c14_meso (accessed 10-01-2008)
Serbia	Starcevo	GrN-9036	7750	6920	45	Animal bone	44.81	20.7	Shennan S. & Steele J., 2000 Spatial and chronological patterns in the neolithisation of Europe. http://ads.ahds.ac.uk/catalogue/resources.html?c14_meso (accessed 10-01-2008)
Serbia	Gomolava	GrN-13164	6676	5860	70	Charcoal	44.87	19.77	Shennan S. & Steele J., 2000 Spatial and chronological patterns in the neolithisation of Europe. http://ads.ahds.ac.uk/catalogue/resources.html?c14_meso (accessed 10-01-2008)
Serbia	Kudo?-?a?in	OxA-8558	7624	6770	60	Animal bone	44.96	19.75	Whittle A., Bartosiewicz L., Borić D., Pettitt P. & Richards M. P., 2002. In the beginning: new radiocarbon dates for the Early Neolithi in northern Serbia and south-east Hungary. Antaeus, 25: 63-118.
Serbia	Ludo?-Bud?a	OxA-8554	7712	6875	55	Equus hydru	44.99	20.49	Whittle A., Bartosiewicz L., Borić D., Pettitt P. & Richards M. P., 2002. In the beginning: new radiocarbon dates for the Early Neolithi in northern Serbia and south-east Hungary. Antaeus, 25: 63-118.
Serbia	Vr?ac-At	OxA-8594	7507	6615	70	Bos taurus	45.11	21.3	Whittle A., Bartosiewicz L., Borić D., Pettitt P. & Richards M. P., 2002. In the beginning: new radiocarbon dates for the Early Neolithi in northern Serbia and south-east Hungary. Antaeus, 25: 63-118.
Serbia	Golokut-Viz	OxA-10147	7490	6590	50	Cervid radi	45.17	19.45	Whittle A., Bartosiewicz L., Borić D., Pettitt P. & Richards M. P., 2002. In the beginning: new radiocarbon dates for the Early Neolithi in northern Serbia and south-east Hungary. Antaeus, 25: 63-118.
Serbia	Mostonga II	GrA-24117	7611	6750	50	Cervus elap	45.3	19.2	Biagi P., Shennan S. & Spataro M., 2005. Rapid rivers and slow seas? New data for the radiocarbon chronology of the Balkan peninsula. In: L. Nikolova & J. Higgins (eds.), Prehistoric archaeology & Anthropological Theory and Education. Reports of Prehistoric Research Projects. (Vol. 6-7, pp. 43-51).
Serbia	Topole-Ba?	OxA-8693	7988	7170	50	Human rib	45.39	19.23	Whittle A., Bartosiewicz L., Borić D., Pettitt P. & Richards M. P., 2002. In the beginning: new radiocarbon dates for the Early Neolithi in northern Serbia and south-east Hungary. Antaeus, 25: 63-118.
Serbia	Donja Branj	GrN-15974	7977	7155	50	Animal bone	45.46	19.17	Shennan S. & Steele J., 2000 Spatial and chronological patterns in the neolithisation of Europe. http://ads.ahds.ac.uk/catalogue/resources.html?c14_meso (accessed 10-01-2008)
Serbia	Vinigradi-B	OxA-8565	7948	7120	55	Ovicaprid s	45.61	20.03	Whittle A., Bartosiewicz L., Borić D., Pettitt P. & Richards M. P., 2002. In the beginning: new radiocarbon dates for the Early Neolithi in northern Serbia and south-east Hungary. Antaeus, 25: 63-118.
Serbia	Apatin	GrN-15973	7956	7130	60	Animal bone	45.66	18.98	Shennan S. & Steele J., 2000 Spatial and chronological patterns in the neolithisation of Europe. http://ads.ahds.ac.uk/catalogue/resources.html?c14_meso (accessed 10-01-2008)
Serbia	Sajan-Dombo	OxA-8566	7651	6815	55	Antler (Red	45.84	20.27	Whittle A., Bartosiewicz L., Borić D., Pettitt P. & Richards M. P., 2002. In the beginning: new radiocarbon dates for the Early Neolithi in northern Serbia and south-east Hungary. Antaeus, 25: 63-118.
Slovakia	Stúrovo	Bln-559	7171	6260	100	Charcoal	47.8	18.73	Jadin I., 2003. Trois petits tours et puis s'en vont... La fin de la présence danubienne en Moyenne Belgique. Liège: Université de Liège (E.R.A.U.L. 109).
Slovakia	Berlez-Batk	OxA-8605	7969	7145	50	Human tibia	48.38	20.18	Whittle A., Bartosiewicz L., Borić D., Pettitt P. & Richards M. P., 2002. In the beginning: new radiocarbon dates for the Early Neolithi in northern Serbia and south-east Hungary. Antaeus, 25: 63-118.
Slovakia	Kecovo, Dom	GrN-2435	6951	6080	75	Charcoal	48.48	20.48	Jadin I., 2003. Trois petits tours et puis s'en vont... La fin de la présence danubienne en Moyenne Belgique. Liège: Université de Liège (E.R.A.U.L. 109).
Slovakia	Kopcany	Bln-1785	7350	6420	60	Charcoal ?	48.6	21.85	Jadin I., 2003. Trois petits tours et puis s'en vont... La fin de la présence danubienne en Moyenne Belgique. Liège: Université de Liège (E.R.A.U.L. 109).
Spain	Cueva de la	UGRA-261	7171	6260	100		36.75	-5.8	Shennan S. & Steele J., 2000 Spatial and chronological patterns in the neolithisation of Europe. http://ads.ahds.ac.uk/catalogue/resources.html?c14_meso (accessed 10-01-2008)
Spain	El Retamar	Beta-90122	7632	6780	80	Shell	36.83	-2.33	Shennan S. & Steele J., 2000 Spatial and chronological patterns in the neolithisation of Europe. http://ads.ahds.ac.uk/catalogue/resources.html?c14_meso (accessed 10-01-2008)
Spain	Cueva de la	OxA-1131	7839	7010	90	Horse Equus	37.3	-3.4	Hedges R.E.M., Housley R.A., Law I.A., Perry C. & Gowlett J.A.J., 1987. Radiocarbon dates from the Oxford AMS system: Archaeometry Datelist 6. Archaeometry, 29 (2): 289-306.
Spain	Cueva del N	Gif-2368	7641	6780	130	Charcoal	38.08	-2.3	Shennan S. & Steele J., 2000 Spatial and chronological patterns in the neolithisation of Europe. http://ads.ahds.ac.uk/catalogue/resources.html?c14_meso (accessed 10-01-2008)
Spain	Cueva de Ce	Beta-75219	7345	6420	80		38.68	0.13	Manen C. & Sabatier P., 2003. Chronique de la néolithisation en Méditerranée nord-occidentale. Bulletin de la Société Préhistorique Française, 100 (3): 479-504.
Spain	Coveta de l	K-1754	7185	6265	75	Wheat seeds	38.7	-0.46	Shennan S. & Steele J., 2000 Spatial and chronological patterns in the neolithisation of Europe. http://ads.ahds.ac.uk/catalogue/resources.html?c14_meso (accessed 10-01-2008)
Spain	Ampla	Ly-2850	7449	6550	140		38.78	0.16	Manen C. & Sabatier P., 2003. Chronique de la néolithisation en Méditerranée nord-occidentale. Bulletin de la Société Préhistorique Française, 100 (3): 479-504.
Spain	Cova de l'O	OxA-10192	7238	6310	70	Triticum ae	38.83	-0.37	Bronk Ramsey C., Higham T.H.F., Owen D. C., Pike A.W.G, & Hedges R. E. M., 2002. Radiocarbon dates from the Oxford AMS system: Archaeometry Datelist 31. Archaeometry, 44 (3s): 1-149.
Spain	Cueva Chica	UGRA-254	7053	6160	100		38.95	-6.91	Shennan S. & Steele J., 2000 Spatial and chronological patterns in the neolithisation of Europe. http://ads.ahds.ac.uk/catalogue/resources.html?c14_meso (accessed 10-01-2008)
Spain	Barranc de	Beta-61490	6701	5880	110		40.71	0.58	Manen C. & Sabatier P., 2003. Chronique de la néolithisation en Méditerranée nord-occidentale. Bulletin de la Société Préhistorique Française, 100 (3): 479-504.
Spain	Cova del Vi	Beta-58934	7075	6180	90		40.81	0.5	Manen C. & Sabatier P., 2003. Chronique de la néolithisation en Méditerranée nord-occidentale. Bulletin de la Société Préhistorique Française, 100 (3): 479-504.
Spain	Riols I	GrN-13976	6901	6040	100		41.37	0.3	Manen C. & Sabatier P., 2003. Chronique de la néolithisation en Méditerranée nord-occidentale. Bulletin de la Société Préhistorique Française, 100 (3): 479-504.
Spain	Cova del Fr	MC-2298	6608	5800	130	Wood charco	41.6	2.03	Shennan S. & Steele J., 2000 Spatial and chronological patterns in the neolithisation of Europe. http://ads.ahds.ac.uk/catalogue/resources.html?c14_meso (accessed 10-01-2008)
Spain	Cova del To	MC-2136	6769	5930	140		41.81	2.09	Manen C. & Sabatier P., 2003. Chronique de la néolithisation en Méditerranée nord-occidentale. Bulletin de la Société Préhistorique Française, 100 (3): 479-504.
Spain	Cova del Pa	UBAR-101	6062	5270	70		41.91	2.5	Manen C. & Sabatier P., 2003. Chronique de la néolithisation en Méditerranée nord-occidentale. Bulletin de la Société Préhistorique Française, 100 (3): 479-504.
Spain	Bruixes	Ly-4269	7364	6460	140		41.95	2.03	Manen C. & Sabatier P., 2003. Chronique de la néolithisation en Méditerranée nord-occidentale. Bulletin de la Société Préhistorique Française, 100 (3): 479-504.
Spain	Cova Griote	UBAR-274	6071	5280	90		41.95	2.38	Manen C. & Sabatier P., 2003. Chronique de la néolithisation en Méditerranée nord-occidentale. Bulletin de la Société Préhistorique Française, 100 (3): 479-504.
Spain	San Sadurni	Beta-127898	6916	6050	110		41.95	3	Manen C. & Sabatier P., 2003. Chronique de la néolithisation en Méditerranée nord-occidentale. Bulletin de la Société Préhistorique Française, 100 (3): 479-504.
Spain	Cova de l'A	UBAR-109	6638	5830	100		42.05	2.54	Manen C. & Sabatier P., 2003. Chronique de la néolithisation en Méditerranée nord-occidentale. Bulletin de la Société Préhistorique Française, 100 (3): 479-504.
Spain	La Draga	B-137197	7214	6290	70		42.11	2.76	Manen C. & Sabatier P., 2003. Chronique de la néolithisation en Méditerranée nord-occidentale. Bulletin de la Société Préhistorique Française, 100 (3): 479-504.
Spain	Plansallosa	Beta-74311	7080	6180	60		42.23	2.63	Manen C. & Sabatier P., 2003. Chronique de la néolithisation en Méditerranée nord-occidentale. Bulletin de la Société Préhistorique Française, 100 (3): 479-504.
Spain	Cueva de Ch	GrN-12685	7624	6770	70	Wood charco	42.36	0.21	Shennan S. & Steele J., 2000 Spatial and chronological patterns in the neolithisation of Europe. http://ads.ahds.ac.uk/catalogue/resources.html?c14_meso (accessed 10-01-2008)
Sweden	Ramshög	Lu-257	5179	4540	90	Bone	55.4	14.16	Müller J., 1997. Zur absolutchronologischen Datierung der europaïschen Megalithik. In: B. Fritsch, M. Maute, I. Matuschik, J. Müller & C. Wolf (eds.), Tradition und Inoovation. Prähistorische Archäologie als historische Wissenschaft. Festschrrift für Christian Strahm. Rahden: Verlag Marie Gerlof (Internationale Archäologie Studia Honoraria Band 3): 63-105.
Sweden	Carlshögen	Lu-254	4743	4230	65	Bone	55.43	14.13	Müller J., 1997. Zur absolutchronologischen Datierung der europaïschen Megalithik. In: B. Fritsch, M. Maute, I. Matuschik, J. Müller & C. Wolf (eds.), Tradition und Inoovation. Prähistorische Archäologie als historische Wissenschaft. Festschrrift für Christian Strahm. Rahden: Verlag Marie Gerlof (Internationale Archäologie Studia Honoraria Band 3): 63-105.
Sweden	Heberg	St-3310	5520	4800	130		57.46	11.99	Müller J., 1997. Zur absolutchronologischen Datierung der europaïschen Megalithik. In: B. Fritsch, M. Maute, I. Matuschik, J. Müller & C. Wolf (eds.), Tradition und Inoovation. Prähistorische Archäologie als historische Wissenschaft. Festschrrift für Christian Strahm. Rahden: Verlag Marie Gerlof (Internationale Archäologie Studia Honoraria Band 3): 63-105.
Sweden	Rossberga	OxA-2708	5263	4590	120	Human bone	58.23	13.6	Hedges R.E.M., Housley R.A., Bronk C.R. & Van Klinken G.J., 1992. Radiocarbon dates from the Oxford AMS system: Archaeometry Datelist 14. Archaeometry, 34 (1): 141-159.
Sweden	Alvastra	St-6911	5134	4490	95	Human bone	58.3	14.65	Müller J., 1997. Zur absolutchronologischen Datierung der europaïschen Megalithik. In: B. Fritsch, M. Maute, I. Matuschik, J. Müller & C. Wolf (eds.), Tradition und Inoovation. Prähistorische Archäologie als historische Wissenschaft. Festschrrift für Christian Strahm. Rahden: Verlag Marie Gerlof (Internationale Archäologie Studia Honoraria Band 3): 63-105.
Switzerland	Sion, Sous-	CRG-569	6952	6080	80		46.23	7.36	Furholt M. , Müller J., Raetzel-Fabian D., Rinne C. und Wotzka H.-P., 2002. RADON - Radikarbondaten online. Datenbank mitteleuropäischer 14C-Daten für das Neolithikum und die frühe Bronzezeit. http://www.jungsteinsite.uni-kiel.de/radon/radon.htm (accessed 11-01-2008)
Switzerland	St. Léonard	B-232	5477	4750	100	Wood	46.25	7.41	Furholt M. , Müller J., Raetzel-Fabian D., Rinne C. und Wotzka H.-P., 2002. RADON - Radikarbondaten online. Datenbank mitteleuropäischer 14C-Daten für das Neolithikum und die frühe Bronzezeit. http://www.jungsteinsite.uni-kiel.de/radon/radon.htm (accessed 11-01-2008)
Switzerland	Corsier, Po	Lu-1696	5893	5140	120		46.26	6.2	Furholt M. , Müller J., Raetzel-Fabian D., Rinne C. und Wotzka H.-P., 2002. RADON - Radikarbondaten online. Datenbank mitteleuropäischer 14C-Daten für das Neolithikum und die frühe Bronzezeit. http://www.jungsteinsite.uni-kiel.de/radon/radon.htm (accessed 11-01-2008)
Switzerland	Vallon-des-	B-659	5947	5180	120		46.78	6.78	Shennan S. & Steele J., 2000 Spatial and chronological patterns in the neolithisation of Europe. http://ads.ahds.ac.uk/catalogue/resources.html?c14_meso (accessed 10-01-2008)
Switzerland	Muntilier (	Lv-625	5934	5170	130		46.8	7.15	Shennan S. & Steele J., 2000 Spatial and chronological patterns in the neolithisation of Europe. http://ads.ahds.ac.uk/catalogue/resources.html?c14_meso (accessed 10-01-2008)
Switzerland	Drachenloch	GrN-12277	6185	5370	35	Charcoal	46.9	9.44	Shennan S. & Steele J., 2000 Spatial and chronological patterns in the neolithisation of Europe. http://ads.ahds.ac.uk/catalogue/resources.html?c14_meso (accessed 10-01-2008)
Switzerland	Delley-Port	B-4118	5520	4800	40	Charcoal	46.91	6.95	Furholt M. , Müller J., Raetzel-Fabian D., Rinne C. und Wotzka H.-P., 2002. RADON - Radikarbondaten online. Datenbank mitteleuropäischer 14C-Daten für das Neolithikum und die frühe Bronzezeit. http://www.jungsteinsite.uni-kiel.de/radon/radon.htm (accessed 11-01-2008)
Switzerland	Auvernier-P	B-2559	5879	5130	120	Wood	46.96	6.86	Shennan S. & Steele J., 2000 Spatial and chronological patterns in the neolithisation of Europe. http://ads.ahds.ac.uk/catalogue/resources.html?c14_meso (accessed 10-01-2008)
Switzerland	Thielle-Mot	Lv-623	6069	5280	110		47.03	7.03	Shennan S. & Steele J., 2000 Spatial and chronological patterns in the neolithisation of Europe. http://ads.ahds.ac.uk/catalogue/resources.html?c14_meso (accessed 10-01-2008)
Switzerland	Twann	B-2698	5973	5200	90		47.1	7.15	Shennan S. & Steele J., 2000 Spatial and chronological patterns in the neolithisation of Europe. http://ads.ahds.ac.uk/catalogue/resources.html?c14_meso (accessed 10-01-2008)
Switzerland	Seeberg, Bu	LJ-1293	5819	5060	35	Wood	47.16	7.66	Furholt M. , Müller J., Raetzel-Fabian D., Rinne C. und Wotzka H.-P., 2002. RADON - Radikarbondaten online. Datenbank mitteleuropäischer 14C-Daten für das Neolithikum und die frühe Bronzezeit. http://www.jungsteinsite.uni-kiel.de/radon/radon.htm (accessed 11-01-2008)
Switzerland	Schenkon	B-881	5732	4980	120		47.16	8.13	Shennan S. & Steele J., 2000 Spatial and chronological patterns in the neolithisation of Europe. http://ads.ahds.ac.uk/catalogue/resources.html?c14_meso (accessed 10-01-2008)
Switzerland	Hünenberg-C	UZ-2916	6086	5300	70	Wood	47.16	8.41	Furholt M. , Müller J., Raetzel-Fabian D., Rinne C. und Wotzka H.-P., 2002. RADON - Radikarbondaten online. Datenbank mitteleuropäischer 14C-Daten für das Neolithikum und die frühe Bronzezeit. http://www.jungsteinsite.uni-kiel.de/radon/radon.htm (accessed 11-01-2008)
Switzerland	Egolzwil 3	B-4774	6244	5450	60		47.18	8	Furholt M. , Müller J., Raetzel-Fabian D., Rinne C. und Wotzka H.-P., 2002. RADON - Radikarbondaten online. Datenbank mitteleuropäischer 14C-Daten für das Neolithikum und die frühe Bronzezeit. http://www.jungsteinsite.uni-kiel.de/radon/radon.htm (accessed 11-01-2008)
Switzerland	Feldbach	UCLA-1809A	5929	5170	70		47.23	8.78	Shennan S. & Steele J., 2000 Spatial and chronological patterns in the neolithisation of Europe. http://ads.ahds.ac.uk/catalogue/resources.html?c14_meso (accessed 10-01-2008)
Switzerland	Eschenbach	UZ-2988/ETH	4504	4020	65	Charcoal	47.23	8.91	Furholt M. , Müller J., Raetzel-Fabian D., Rinne C. und Wotzka H.-P., 2002. RADON - Radikarbondaten online. Datenbank mitteleuropäischer 14C-Daten für das Neolithikum und die frühe Bronzezeit. http://www.jungsteinsite.uni-kiel.de/radon/radon.htm (accessed 11-01-2008)
Switzerland	Meilen-Ober	UCLA-1835 E	6069	5280	60	Wood	47.27	8.64	Shennan S. & Steele J., 2000 Spatial and chronological patterns in the neolithisation of Europe. http://ads.ahds.ac.uk/catalogue/resources.html?c14_meso (accessed 10-01-2008)
Switzerland	Feldmeile-V	UCLA-1691 F	6218	5415	60		47.28	8.63	Shennan S. & Steele J., 2000 Spatial and chronological patterns in the neolithisation of Europe. http://ads.ahds.ac.uk/catalogue/resources.html?c14_meso (accessed 10-01-2008)
Switzerland	Zürich, Gro	UCLA-1772 B	5895	5145	70	Wood	47.36	8.58	Shennan S. & Steele J., 2000 Spatial and chronological patterns in the neolithisation of Europe. http://ads.ahds.ac.uk/catalogue/resources.html?c14_meso (accessed 10-01-2008)
Switzerland	Greifensee-	UCLA-1824	5943	5180	70	Cereal	47.36	8.68	Shennan S. & Steele J., 2000 Spatial and chronological patterns in the neolithisation of Europe. http://ads.ahds.ac.uk/catalogue/resources.html?c14_meso (accessed 10-01-2008)
Switzerland	Pleigne, Lö	B-2601	5986	5210	100	Charcoal	47.4	7.28	Shennan S. & Steele J., 2000 Spatial and chronological patterns in the neolithisation of Europe. http://ads.ahds.ac.uk/catalogue/resources.html?c14_meso (accessed 10-01-2008)
Switzerland	Zürich, Wol	UCLA-1785	6101	5320	60		47.41	8.52	Shennan S. & Steele J., 2000 Spatial and chronological patterns in the neolithisation of Europe. http://ads.ahds.ac.uk/catalogue/resources.html?c14_meso (accessed 10-01-2008)
Switzerland	Arlesheim,	ETH-9650	7284	6350	80	Collagen	47.48	7.61	Furholt M. , Müller J., Raetzel-Fabian D., Rinne C. und Wotzka H.-P., 2002. RADON - Radikarbondaten online. Datenbank mitteleuropäischer 14C-Daten für das Neolithikum und die frühe Bronzezeit. http://www.jungsteinsite.uni-kiel.de/radon/radon.htm (accessed 11-01-2008)
Switzerland	Arbon, Blei	B-5340	5458	4720	60	Wood	47.51	9.43	Furholt M. , Müller J., Raetzel-Fabian D., Rinne C. und Wotzka H.-P., 2002. RADON - Radikarbondaten online. Datenbank mitteleuropäischer 14C-Daten für das Neolithikum und die frühe Bronzezeit. http://www.jungsteinsite.uni-kiel.de/radon/radon.htm (accessed 11-01-2008)
Switzerland	Niederwil	GrN-4203	5728	4990	60	Cereals	47.57	8.71	Furholt M. , Müller J., Raetzel-Fabian D., Rinne C. und Wotzka H.-P., 2002. RADON - Radikarbondaten online. Datenbank mitteleuropäischer 14C-Daten für das Neolithikum und die frühe Bronzezeit. http://www.jungsteinsite.uni-kiel.de/radon/radon.htm (accessed 11-01-2008)
Switzerland	Pfyn	GrN-5957	5772	5020	40	Cereal	47.58	8.93	Shennan S. & Steele J., 2000 Spatial and chronological patterns in the neolithisation of Europe. http://ads.ahds.ac.uk/catalogue/resources.html?c14_meso (accessed 10-01-2008)
Switzerland	Thayngen, W	H-61/149	6000	5222	130	Wood	47.74	8.7	Furholt M. , Müller J., Raetzel-Fabian D., Rinne C. und Wotzka H.-P., 2002. RADON - Radikarbondaten online. Datenbank mitteleuropäischer 14C-Daten für das Neolithikum und die frühe Bronzezeit. http://www.jungsteinsite.uni-kiel.de/radon/radon.htm (accessed 11-01-2008)
Ukraine	?apaevka	Bln-361	5612	4870	100	Charcoal	47.3	35.51	Bem C., 2000-2001. Noi propuneri pentru o schiţă cronologică a eneoliticului românesc. Pontica, 33-34: 25-120.
Ukraine	Iablona I	?	6041	5250	75		47.8	27.62	Bem C., 2000-2001. Noi propuneri pentru o schiţă cronologică a eneoliticului românesc. Pontica, 33-34: 25-120.
Ukraine	Pugach-2	Ki-6656	7730	6895	50	bone	47.85	31.23	14C database managed by the Institute for the History of Material Culture, St Petersburg, Russia
Ukraine	Timkovo	?	6489	5700	50		47.87	29.28	Bem C., 2000-2001. Noi propuneri pentru o schiţă cronologică a eneoliticului românesc. Pontica, 33-34: 25-120.
Ukraine	Varvarovka	Bln-2480	5728	4990	60	Charcoal	47.91	28.3	Bem C., 2000-2001. Noi propuneri pentru o schiţă cronologică a eneoliticului românesc. Pontica, 33-34: 25-120.
Ukraine	Savran	Ki-6654	7819	6985	60	bone	48.11	30.01	14C database managed by the Institute for the History of Material Culture, St Petersburg, Russia
Ukraine	Grenovka	Ki-6683	6681	5860	45	bone	48.13	30.51	14C database managed by the Institute for the History of Material Culture, St Petersburg, Russia
Ukraine	Sabatinovka	Ki-6737	6978	6100	55	bone	48.15	30.18	14C database managed by the Institute for the History of Material Culture, St Petersburg, Russia
Ukraine	Korman	Ki-6675	7200	6270	55	bone	48.34	27.14	14C database managed by the Institute for the History of Material Culture, St Petersburg, Russia
Ukraine	Babshin	Ki-6686	7096	6200	55	horn	48.46	26.56	14C database managed by the Institute for the History of Material Culture, St Petersburg, Russia
Ukraine	Polivanov-J	GrN-5134	6233	5440	70	Charcoal	48.53	27.03	Bem C., 2000-2001. Noi propuneri pentru o schiţă cronologică a eneoliticului românesc. Pontica, 33-34: 25-120.
Ukraine	Luka Vruble	Ki-6684	6729	5905	60	bone	48.55	26.65	14C database managed by the Institute for the History of Material Culture, St Petersburg, Russia
Ukraine	Bernashevka	Ki-6681	7426	6510	55	bone	48.55	27.5	14C database managed by the Institute for the History of Material Culture, St Petersburg, Russia
Ukraine		Ki-6674	6836	5995	55	bone	48.8	30.68	14C database managed by the Institute for the History of Material Culture, St Petersburg, Russia
Ukraine	Bilshivzi	Ki-8077	7364	6450	80	bone	48.93	24.58	14C database managed by the Institute for the History of Material Culture, St Petersburg, Russia
Ukraine	Veselyi Kut	Bln-2137	5942	5180	65	Charcoal	49.36	30.53	Bem C., 2000-2001. Noi propuneri pentru o schiţă cronologică a eneoliticului românesc. Pontica, 33-34: 25-120.
Ukraine	Shkarovka	Ki-520	5764	5015	105	Charcoal ?	49.76	30.18	Bem C., 2000-2001. Noi propuneri pentru o schiţă cronologică a eneoliticului românesc. Pontica, 33-34: 25-120.
Ukraine	Okopy	Ki-6671	7263	6330	65	bone	49.96	26.53	14C database managed by the Institute for the History of Material Culture, St Petersburg, Russia
Ukraine	Maidane?	Bln-2087	5630	4890	50	Charcoal	50.43	30.51	Bem C., 2000-2001. Noi propuneri pentru o schiţă cronologică a eneoliticului românesc. Pontica, 33-34: 25-120.
Ukraine	Evminka	UCLA-1671B	5632	4890	60		50.85	30.83	Bem C., 2000-2001. Noi propuneri pentru o schiţă cronologică a eneoliticului românesc. Pontica, 33-34: 25-120.
Ukraine	Kliscev	Le-1060	5823	5100	50	Charcoal	51.2	29.08	Bem C., 2000-2001. Noi propuneri pentru o schiţă cronologică a eneoliticului românesc. Pontica, 33-34: 25-120.
Ukraine	Krasnostavk	Ki-1204	5430	4700	90		51.35	32.33	Bem C., 2000-2001. Noi propuneri pentru o schiţă cronologică a eneoliticului românesc. Pontica, 33-34: 25-120.
United King	Pinnacle	BM-370	5770	5020	110	Charcoal	49.22	-2.21	Shennan S. & Steele J., 2000 Spatial and chronological patterns in the neolithisation of Europe. http://ads.ahds.ac.uk/catalogue/resources.html?c14_meso (accessed 10-01-2008)
United King	Carn Brea	BM-825	5740	4999	64	Charcoal	50.22	-5.24	Shennan S. & Steele J., 2000 Spatial and chronological patterns in the neolithisation of Europe. http://ads.ahds.ac.uk/catalogue/resources.html?c14_meso (accessed 10-01-2008)
United King	Bob's Cave	Oxa-4983	5786	5035	70	Human bone	50.33	-3.99	Richards M. P. & Hedges R. E. M., 1999. A Neolithic revolution? New evidence of diet in the British Neolithic. Antiquity, 73: 891-897.
United King	Kitley Bob'	OxA-4983	5786	5035	70	Human bone	50.35	-3.99	Schulting R. J. & Richards M. P., 2002. The wet, the wild and the domesticated: the Mesolithic-Neolithic transition of the west coast of Scotland. European Journal of Archaeology, 5 (2): 147-189.
United King	Cattedown	OxA-15256	5713	4990	32	Human molar	50.37	-4.14	Hedges R.E.M., Housley R.A., Law I.A. & Bronk C.R., 1990. Radiocarbon dates from the Oxford AMS system: Archaeometry Datelist 10. Archaeometry, 32 (1): 101-108.
United King	Tornewton C	OxA-5864	5414	4680	60	human tooth	50.49	-3.68	Schulting R. J. & Richards M. P., 2002. The wet, the wild and the domesticated: the Mesolithic-Neolithic transition of the west coast of Scotland. European Journal of Archaeology, 5 (2): 147-189.
United King	Three holes	OxA-4495	5756	5010	70	Tooth (auro	50.49	-3.68	Shennan S. & Steele J., 2000 Spatial and chronological patterns in the neolithisation of Europe. http://ads.ahds.ac.uk/catalogue/resources.html?c14_meso (accessed 10-01-2008)
United King	Broken Cave	OxA-3207	5760	5015	50	Tooth (cow	50.53	-3.69	Shennan S. & Steele J., 2000 Spatial and chronological patterns in the neolithisation of Europe. http://ads.ahds.ac.uk/catalogue/resources.html?c14_meso (accessed 10-01-2008)
United King	Maiden Cast	OxA-1337	5779	5030	80	Animal bone	50.7	-2.48	Shennan S. & Steele J., 2000 Spatial and chronological patterns in the neolithisation of Europe. http://ads.ahds.ac.uk/catalogue/resources.html?c14_meso (accessed 10-01-2008)
United King	Rowden, Dor	HAR-5248	5601	4860	70	Charcoal	50.71	-2.44	Brown A., 2007. Dating the onset of cereal cultivation in Britain and Ireland: the evidence from charred cereal grain. Antiquity, 81: 1042-52.
United King	Flagstones	HAR-9161	5706	4960	80	Charcoal	50.71	-2.43	Shennan S. & Steele J., 2000 Spatial and chronological patterns in the neolithisation of Europe. http://ads.ahds.ac.uk/catalogue/resources.html?c14_meso (accessed 10-01-2008)
United King	Bishopstone	HAR-1622	5109	4460	70	Charcoal	50.78	0.08	Brown A., 2007. Dating the onset of cereal cultivation in Britain and Ireland: the evidence from charred cereal grain. Antiquity, 81: 1042-52.
United King	Combe Hill	I-11613	5267	4590	110		50.79	0.21	Shennan S. & Steele J., 2000 Spatial and chronological patterns in the neolithisation of Europe. http://ads.ahds.ac.uk/catalogue/resources.html?c14_meso (accessed 10-01-2008)
United King	Hembury	BM-138	6061	5280	150	Charcoal	50.8	-3.19	Brown A., 2007. Dating the onset of cereal cultivation in Britain and Ireland: the evidence from charred cereal grain. Antiquity, 81: 1042-52.
United King	Kemptown Ma	OxA-6630	5590	4845	50	Human bone	50.81	-0.12	Richards M. P. & Hedges R. E. M., 1999. A Neolithic revolution? New evidence of diet in the British Neolithic. Antiquity, 73: 891-897.
United King	Orsett	BM-1213	5465	4741	113		50.85	0.34	Shennan S. & Steele J., 2000 Spatial and chronological patterns in the neolithisation of Europe. http://ads.ahds.ac.uk/catalogue/resources.html?c14_meso (accessed 10-01-2008)
United King	Blackpatch	BM-290	5835	5090	130	Antler	50.86	-0.44	Shennan S. & Steele J., 2000 Spatial and chronological patterns in the neolithisation of Europe. http://ads.ahds.ac.uk/catalogue/resources.html?c14_meso (accessed 10-01-2008)
United King	Stepleton	OxA-932	5424	4690	70	Charred see	50.88	-2.17	Shennan S. & Steele J., 2000 Spatial and chronological patterns in the neolithisation of Europe. http://ads.ahds.ac.uk/catalogue/resources.html?c14_meso (accessed 10-01-2008)
United King	Long Down	OxA-1152	5795	5050	100	Animal bone	50.88	-0.7	Shennan S. & Steele J., 2000 Spatial and chronological patterns in the neolithisation of Europe. http://ads.ahds.ac.uk/catalogue/resources.html?c14_meso (accessed 10-01-2008)
United King	Offham Hill	BM-1414	5672	4925	80		50.89	-0.02	Shennan S. & Steele J., 2000 Spatial and chronological patterns in the neolithisation of Europe. http://ads.ahds.ac.uk/catalogue/resources.html?c14_meso (accessed 10-01-2008)
United King	Hambledon H	NPL-76	5471	4740	90	Charcoal	50.9	-2.2	Shennan S. & Steele J., 2000 Spatial and chronological patterns in the neolithisation of Europe. http://ads.ahds.ac.uk/catalogue/resources.html?c14_meso (accessed 10-01-2008)
United King	Windmill Hi	OxA-2406	5613	4870	70	Animal bone	50.92	-1.88	Shennan S. & Steele J., 2000 Spatial and chronological patterns in the neolithisation of Europe. http://ads.ahds.ac.uk/catalogue/resources.html?c14_meso (accessed 10-01-2008)
United King	Shurton Hil	UB-2122	5497	4750	50	Fossil soil	50.92	-1.37	Shennan S. & Steele J., 2000 Spatial and chronological patterns in the neolithisation of Europe. http://ads.ahds.ac.uk/catalogue/resources.html?c14_meso (accessed 10-01-2008)
United King	Bury Hill	HAR-3596	5415	4680	80	Animal bone	50.92	-0.58	Shennan S. & Steele J., 2000 Spatial and chronological patterns in the neolithisation of Europe. http://ads.ahds.ac.uk/catalogue/resources.html?c14_meso (accessed 10-01-2008)
United King	Dorset Curs	OxA-626	5492	4770	120	Animal bone	50.93	-2	Shennan S. & Steele J., 2000 Spatial and chronological patterns in the neolithisation of Europe. http://ads.ahds.ac.uk/catalogue/resources.html?c14_meso (accessed 10-01-2008)
United King	Scord of Br	CAR-253	5795	5050	90	Charcoal (B	50.93	-1.66	Shennan S. & Steele J., 2000 Spatial and chronological patterns in the neolithisation of Europe. http://ads.ahds.ac.uk/catalogue/resources.html?c14_meso (accessed 10-01-2008)
United King	North Marde	HAR-5544	5432	4710	110	Charcoal	50.94	-0.87	Shennan S. & Steele J., 2000 Spatial and chronological patterns in the neolithisation of Europe. http://ads.ahds.ac.uk/catalogue/resources.html?c14_meso (accessed 10-01-2008)
United King	Corhampton	BM-1889	5514	4790	70	Animal bone	50.98	-1.15	Shennan S. & Steele J., 2000 Spatial and chronological patterns in the neolithisation of Europe. http://ads.ahds.ac.uk/catalogue/resources.html?c14_meso (accessed 10-01-2008)
United King	South Cadbu	I-5972	5424	4705	115	Hazel shell	51.02	-2.54	Shennan S. & Steele J., 2000 Spatial and chronological patterns in the neolithisation of Europe. http://ads.ahds.ac.uk/catalogue/resources.html?c14_meso (accessed 10-01-2008)
United King	Westward Ho	HAR-5642	5576	4840	70	Wood (coryl	51.03	-4.25	Shennan S. & Steele J., 2000 Spatial and chronological patterns in the neolithisation of Europe. http://ads.ahds.ac.uk/catalogue/resources.html?c14_meso (accessed 10-01-2008)
United King	Winnall Dow	HAR-2196	5519	4800	80	Antler	51.08	-1.32	Shennan S. & Steele J., 2000 Spatial and chronological patterns in the neolithisation of Europe. http://ads.ahds.ac.uk/catalogue/resources.html?c14_meso (accessed 10-01-2008)
United King	Fussel's Lo	OxA-13174	5817	5075	40	Human left	51.09	-1.73	Wysocki M., Bayliss A. & Whittle A., 2007. Serious mortality: the date of the Fussell's Lodge long barrow. Cambridge Archaeological Journal, 17 (suppl.): 65-84.
United King	Whitesheet	BM-2783	5774	5020	150	Pig bone	51.1	0.85	Ambers J. & Bowman S., 1998. Radiocarbon measurements from the British Museum: datelist XXIV. Archaeometry, 40 (2): 413-35.
United King	Garvin's Fa	HAR-1856	6385	5600	70	Peat	51.12	-2.78	Shennan S. & Steele J., 2000 Spatial and chronological patterns in the neolithisation of Europe. http://ads.ahds.ac.uk/catalogue/resources.html?c14_meso (accessed 10-01-2008)
United King	Burntwood F	OxA-1384	5466	4750	140	Animal bone	51.12	-1.29	Shennan S. & Steele J., 2000 Spatial and chronological patterns in the neolithisation of Europe. http://ads.ahds.ac.uk/catalogue/resources.html?c14_meso (accessed 10-01-2008)
United King	Jones's Tra	HAR-3078	5289	4590	70	Wood (brush	51.14	-2.78	Shennan S. & Steele J., 2000 Spatial and chronological patterns in the neolithisation of Europe. http://ads.ahds.ac.uk/catalogue/resources.html?c14_meso (accessed 10-01-2008)
United King	Durston's W	HAR-1855	7431	6520	90	Peat	51.14	-2.77	Shennan S. & Steele J., 2000 Spatial and chronological patterns in the neolithisation of Europe. http://ads.ahds.ac.uk/catalogue/resources.html?c14_meso (accessed 10-01-2008)
United King	Chilton No.	Lu-327	5496	4760	65	Wood (coryl	51.15	-2.9	Shennan S. & Steele J., 2000 Spatial and chronological patterns in the neolithisation of Europe. http://ads.ahds.ac.uk/catalogue/resources.html?c14_meso (accessed 10-01-2008)
United King	Sweet Track	OxA-7063	5921	5160	130	Plant remai	51.15	-2.83	Bronk Ramsey C., Pettitt P.B., Hedges R.E.M. & Hodgins G.W.L., 1999. Radiocarbon dates from the Oxford AMS system: Archaeometry Datelist 27. Archaeometry, 41 (1): 197-206.
United King	Sweet Track	HAR-1469	5843	5110	90	Wood (from	51.16	-2.83	Shennan S. & Steele J., 2000 Spatial and chronological patterns in the neolithisation of Europe. http://ads.ahds.ac.uk/catalogue/resources.html?c14_meso (accessed 10-01-2008)
United King	Shapwick He	Q-430	5186	4540	130	Wood	51.16	-2.81	Shennan S. & Steele J., 2000 Spatial and chronological patterns in the neolithisation of Europe. http://ads.ahds.ac.uk/catalogue/resources.html?c14_meso (accessed 10-01-2008)
United King	Ashcott Hea	Q-598	5324	4625	120	Wood (from	51.16	-2.78	Shennan S. & Steele J., 2000 Spatial and chronological patterns in the neolithisation of Europe. http://ads.ahds.ac.uk/catalogue/resources.html?c14_meso (accessed 10-01-2008)
United King	Devil's Kne	BM-254	5182	4540	105	Charcoal	51.16	0.97	Shennan S. & Steele J., 2000 Spatial and chronological patterns in the neolithisation of Europe. http://ads.ahds.ac.uk/catalogue/resources.html?c14_meso (accessed 10-01-2008)
United King	Meare Lake	HAR-2616	5984	5210	80	Peat	51.17	-2.8	Shennan S. & Steele J., 2000 Spatial and chronological patterns in the neolithisation of Europe. http://ads.ahds.ac.uk/catalogue/resources.html?c14_meso (accessed 10-01-2008)
United King	Coneybury H	OxA-1402	5795	5050	100	Animal bone	51.17	-1.81	Shennan S. & Steele J., 2000 Spatial and chronological patterns in the neolithisation of Europe. http://ads.ahds.ac.uk/catalogue/resources.html?c14_meso (accessed 10-01-2008)
United King	Chilton 1-2	HAR-649	5491	4760	80	Charcoal (B	51.18	-2.88	Shennan S. & Steele J., 2000 Spatial and chronological patterns in the neolithisation of Europe. http://ads.ahds.ac.uk/catalogue/resources.html?c14_meso (accessed 10-01-2008)
United King	Rowland's T	HAR-1831	6437	5650	70	Peat	51.18	-2.84	Shennan S. & Steele J., 2000 Spatial and chronological patterns in the neolithisation of Europe. http://ads.ahds.ac.uk/catalogue/resources.html?c14_meso (accessed 10-01-2008)
United King	Baker Platf	HAR-2845	5697	4950	80	Wood (alder	51.18	-2.82	Shennan S. & Steele J., 2000 Spatial and chronological patterns in the neolithisation of Europe. http://ads.ahds.ac.uk/catalogue/resources.html?c14_meso (accessed 10-01-2008)
United King	King Barrow	OxA-1396	5403	4700	150	Reed deer a	51.18	-1.81	Hedges R.E.M., Housley R.A., Law I.A., & Bronk C.R., 1989. Radiocarbon dates from the Oxford AMS system: Archaeometry Datelist 9. Archaeometry, 31 (2): 207-234.
United King	Winterbourn	OxA-1405	5364	4640	100	Animal bone	51.2	-1.85	Shennan S. & Steele J., 2000 Spatial and chronological patterns in the neolithisation of Europe. http://ads.ahds.ac.uk/catalogue/resources.html?c14_meso (accessed 10-01-2008)
United King	Bridgemere	BM-2565	5395	4630	50	Charcoal	51.21	-2.41	Shennan S. & Steele J., 2000 Spatial and chronological patterns in the neolithisation of Europe. http://ads.ahds.ac.uk/catalogue/resources.html?c14_meso (accessed 10-01-2008)
United King	Robin Hood'	OxA-1400	5468	4740	100	Animal bone	51.21	-1.86	Shennan S. & Steele J., 2000 Spatial and chronological patterns in the neolithisation of Europe. http://ads.ahds.ac.uk/catalogue/resources.html?c14_meso (accessed 10-01-2008)
United King	Netheravon	OxA-1407	5488	4760	90	Antler (red	51.22	-1.85	Shennan S. & Steele J., 2000 Spatial and chronological patterns in the neolithisation of Europe. http://ads.ahds.ac.uk/catalogue/resources.html?c14_meso (accessed 10-01-2008)
United King	Brigmerston	OxA-3045	5500	4770	75	Bone	51.22	-1.71	Hedges R.E.M., Housley R.A., Bronk Ramsey C. & Van Klinken G.J., 1993. Radiocarbon dates from the Oxford AMS system: Archaeometry Datelist 16. Archaeometry, 35 (1): 147-167.
United King	Badshot	BM-2273N1	5517	4780	40	Collagen	51.23	-0.79	Shennan S. & Steele J., 2000 Spatial and chronological patterns in the neolithisation of Europe. http://ads.ahds.ac.uk/catalogue/resources.html?c14_meso (accessed 10-01-2008)
United King	Strawberry	OxA-3041	7675	6820	120	Shell (Cepa	51.27	-2	Shennan S. & Steele J., 2000 Spatial and chronological patterns in the neolithisation of Europe. http://ads.ahds.ac.uk/catalogue/resources.html?c14_meso (accessed 10-01-2008)
United King	Flint Jack'	BM-2839	5057	4430	80	Human right	51.28	-2.78	Ambers J. & Bowman S., 2003. Radiocarbon measurements from the British Museum: datelist XXVI. Archaeometry, 45 (3): 531-40.
United King	Picken's Ho	OxA-5865	5521	4800	55	Human tooth	51.29	-2.87	Schulting R. J. & Richards M. P., 2002. The wet, the wild and the domesticated: the Mesolithic-Neolithic transition of the west coast of Scotland. European Journal of Archaeology, 5 (2): 147-189.
United King	Wilsford Sh	OxA-1089	5388	4640	70	Charcoal	51.3	-1.85	Brown A., 2007. Dating the onset of cereal cultivation in Britain and Ireland: the evidence from charred cereal grain. Antiquity, 81: 1042-52.
United King	Haywood Cav	OxA-5844	5602	4860	65	Human bone	51.32	-2.95	Richards M. P. & Hedges R. E. M., 1999. A Neolithic revolution? New evidence of diet in the British Neolithic. Antiquity, 73: 891-897.
United King	Knap Hill	BM-205	5430	4710	115	Antler	51.37	-1.82	Shennan S. & Steele J., 2000 Spatial and chronological patterns in the neolithisation of Europe. http://ads.ahds.ac.uk/catalogue/resources.html?c14_meso (accessed 10-01-2008)
United King	Easton Down	OxA-3760	5468	4730	65	Antler (red	51.39	-1.91	Shennan S. & Steele J., 2000 Spatial and chronological patterns in the neolithisation of Europe. http://ads.ahds.ac.uk/catalogue/resources.html?c14_meso (accessed 10-01-2008)
United King	Staines Roa	OxA-4060	5600	4860	85	Cattle tibi	51.4	-0.46	Bronk Ramsey C., Pettitt P. B., Hedges R.E.M., Hodgins G.W.L., & Owen D.C., 2000. Radiocarbon dates from the Oxford AMS system: Archaeometry Datelist 29. Archaeometry, 42 (1): 243-254.
United King	West Kennet	GrA-23181	5682	4950	50	Human right	51.41	-1.85	Bayliss A., Whittle A., & Wysocki M., 2007. Talking about my generation: the date of the West Kennet long barrow. Cambridge Archaeological Journal, 17 (suppl.): 85-101.
United King	Cherhill	BM-493	5447	4715	90	Charred see	51.42	-1.95	Shennan S. & Steele J., 2000 Spatial and chronological patterns in the neolithisation of Europe. http://ads.ahds.ac.uk/catalogue/resources.html?c14_meso (accessed 10-01-2008)
United King	South Stree	BM-356	5480	4760	130	Charcoal	51.42	-1.87	Shennan S. & Steele J., 2000 Spatial and chronological patterns in the neolithisation of Europe. http://ads.ahds.ac.uk/catalogue/resources.html?c14_meso (accessed 10-01-2008)
United King	Runnymede	BM-2546	5299	4600	90	Collagen	51.43	-0.56	Shennan S. & Steele J., 2000 Spatial and chronological patterns in the neolithisation of Europe. http://ads.ahds.ac.uk/catalogue/resources.html?c14_meso (accessed 10-01-2008)
United King	Millbarrow	OxA-3172	5647	4900	110	Human bone	51.45	-1.87	Shennan S. & Steele J., 2000 Spatial and chronological patterns in the neolithisation of Europe. http://ads.ahds.ac.uk/catalogue/resources.html?c14_meso (accessed 10-01-2008)
United King	Horton Mano	OxA-3576	5271	4585	75	Birch bark	51.46	-0.54	Hedges R.E.M., Housley R.A., Bronk Ramsey C. & van Klinken G.J., 1994. Radiocarbon dates from the Oxford AMS system: Archaeometry Datelist 18. Archaeometry, 36 (2): 337-374.
United King	Eton Rowing	BM-3177	5497	4750	50	Bos right r	51.49	-0.67	Ambers J. & Bowman S., 2003. Radiocarbon measurements from the British Museum: datelist XXVI. Archaeometry, 45 (3): 531-40.
United King	Cannon Hill	HAR-1198	6060	5270	110	Charcoal	51.5	-0.72	Shennan S. & Steele J., 2000 Spatial and chronological patterns in the neolithisation of Europe. http://ads.ahds.ac.uk/catalogue/resources.html?c14_meso (accessed 10-01-2008)
United King	Eton Wick	BM-2533	5482	4750	80	Animal bone	51.5	-0.66	Shennan S. & Steele J., 2000 Spatial and chronological patterns in the neolithisation of Europe. http://ads.ahds.ac.uk/catalogue/resources.html?c14_meso (accessed 10-01-2008)
United King	Lambourn	OxA-7693	5684	4955	45	Human bone	51.54	-1.54	Richards M. P. & Hedges R. E. M., 1999. A Neolithic revolution? New evidence of diet in the British Neolithic. Antiquity, 73: 891-897.
United King	Wayland's S	OxA-13330	5525	4817	39	Human right	51.56	-1.59	Whittle A., Bayliss A., & Wysocki M., 2007. Once in a lifetime: the date of the Wayland's smithy long barrow. cambridge Archaeological Journal, 17 (suppl.): 103-121.
United King	North Stoke	BM-1405	5407	4672	49	Collagen (r	51.57	-1.13	Shennan S. & Steele J., 2000 Spatial and chronological patterns in the neolithisation of Europe. http://ads.ahds.ac.uk/catalogue/resources.html?c14_meso (accessed 10-01-2008)
United King	Parc le Bre	OxA-6493	5618	4875	55	Human bone	51.58	-4.12	Richards M. P. & Hedges R. E. M., 1999. A Neolithic revolution? New evidence of diet in the British Neolithic. Antiquity, 73: 891-897.
United King	Red Rescue	OxA-10649	5620	4880	40	Human bone	51.6	-4.14	Schulting R. J. & Richards M. P., 2002. The wet, the wild and the domesticated: the Mesolithic-Neolithic transition of the west coast of Scotland. European Journal of Archaeology, 5 (2): 147-189.
United King	Foxhole Cav	OxA-8315	5668	4940	45	Human bone	51.6	-4.14	Schulting R. J. & Richards M. P., 2002. The wet, the wild and the domesticated: the Mesolithic-Neolithic transition of the west coast of Scotland. European Journal of Archaeology, 5 (2): 147-189.
United King	Ogof-yr-Ben	OxA-7743	5404	4660	45	Human bone	51.64	-4.69	Schulting R. J. & Richards M. P., 2002. The wet, the wild and the domesticated: the Mesolithic-Neolithic transition of the west coast of Scotland. European Journal of Archaeology, 5 (2): 147-189.
United King	Little Hoyl	OxA-3304	5678	4930	80	Human bone	51.66	-4.74	Richards M. P. & Hedges R. E. M., 1999. A Neolithic revolution? New evidence of diet in the British Neolithic. Antiquity, 73: 891-897.
United King	Drayton	HAR-6477	5739	4990	100	Animal bone	51.66	-1.31	Shennan S. & Steele J., 2000 Spatial and chronological patterns in the neolithisation of Europe. http://ads.ahds.ac.uk/catalogue/resources.html?c14_meso (accessed 10-01-2008)
United King	Dorchester	OxA-119	5520	4800	130	Human bone	51.66	-1.17	Shennan S. & Steele J., 2000 Spatial and chronological patterns in the neolithisation of Europe. http://ads.ahds.ac.uk/catalogue/resources.html?c14_meso (accessed 10-01-2008)
United King	Priory Farm	OxA-10647	5679	4950	45	Human bone	51.67	-4.92	Schulting R. J. & Richards M. P., 2002. The wet, the wild and the domesticated: the Mesolithic-Neolithic transition of the west coast of Scotland. European Journal of Archaeology, 5 (2): 147-189.
United King	Barrow Hill	OxA-4359	5426	4700	100	Human bone	51.67	-1.26	Richards M. P. & Hedges R. E. M., 1999. A Neolithic revolution? New evidence of diet in the British Neolithic. Antiquity, 73: 891-897.
United King	Abingdon	BM-351	5808	5060	130	Charcoal	51.68	-1.26	Shennan S. & Steele J., 2000 Spatial and chronological patterns in the neolithisation of Europe. http://ads.ahds.ac.uk/catalogue/resources.html?c14_meso (accessed 10-01-2008)
United King	Stumble	OxA-2298	5508	4780	70	Charred see	51.73	0.73	Shennan S. & Steele J., 2000 Spatial and chronological patterns in the neolithisation of Europe. http://ads.ahds.ac.uk/catalogue/resources.html?c14_meso (accessed 10-01-2008)
United King	Coygan Camp	NPL-132	5748	5000	95	Nutshell	51.75	-4.48	Shennan S. & Steele J., 2000 Spatial and chronological patterns in the neolithisation of Europe. http://ads.ahds.ac.uk/catalogue/resources.html?c14_meso (accessed 10-01-2008)
United King	Bradwell-on	HAR-6617	5424	4690	70	Charcoal (Q	51.75	0.88	Shennan S. & Steele J., 2000 Spatial and chronological patterns in the neolithisation of Europe. http://ads.ahds.ac.uk/catalogue/resources.html?c14_meso (accessed 10-01-2008)
United King	Willington	OxA-4553	5176	4530	130	Human bone	51.77	-0.41	Richards M. P. & Hedges R. E. M., 1999. A Neolithic revolution? New evidence of diet in the British Neolithic. Antiquity, 73: 891-897.
United King	Sidlings Co	OxA-3560	6041	5250	75	Shell (Cepa	51.79	-1.22	Shennan S. & Steele J., 2000 Spatial and chronological patterns in the neolithisation of Europe. http://ads.ahds.ac.uk/catalogue/resources.html?c14_meso (accessed 10-01-2008)
United King	Yarnton Flo	OxA-6412	5413	4675	70	Charred cer	51.8	-1.3	Brown A., 2007. Dating the onset of cereal cultivation in Britain and Ireland: the evidence from charred cereal grain. Antiquity, 81: 1042-52.
United King	Little Walt	HAR-1087	5869	5120	130	Charcoal	51.81	0.45	Shennan S. & Steele J., 2000 Spatial and chronological patterns in the neolithisation of Europe. http://ads.ahds.ac.uk/catalogue/resources.html?c14_meso (accessed 10-01-2008)
United King	King Arthur	OxA-5863	5410	4670	60	Human bone	51.83	-2.67	Richards M. P. & Hedges R. E. M., 1999. A Neolithic revolution? New evidence of diet in the British Neolithic. Antiquity, 73: 891-897.
United King	Peak Camp	OxA-1622	5606	4865	80	Animal bone	51.83	-2.15	Shennan S. & Steele J., 2000 Spatial and chronological patterns in the neolithisation of Europe. http://ads.ahds.ac.uk/catalogue/resources.html?c14_meso (accessed 10-01-2008)
United King	Ascott-unde	GrA-27102	5872	5130	45	Antler (Red	51.85	-1.56	Bayliss A., Whittle A., & Wysocki M., 2007. Talking about my generation: the date of the West Kennet long barrow. Cambridge Archaeological Journal, 17 (suppl.): 85-101.
United King	Gwernvale	CAR-113	5797	5050	75	Charcoal	51.87	-3.15	Shennan S. & Steele J., 2000 Spatial and chronological patterns in the neolithisation of Europe. http://ads.ahds.ac.uk/catalogue/resources.html?c14_meso (accessed 10-01-2008)
United King	Hazleton No	OxA-910	5743	5000	70	Human bone	51.87	-1.9	Shennan S. & Steele J., 2000 Spatial and chronological patterns in the neolithisation of Europe. http://ads.ahds.ac.uk/catalogue/resources.html?c14_meso (accessed 10-01-2008)
United King	Plas Gogerd	CAR-994	5435	4700	70	Charcoal	51.91	-4.17	Brown A., 2007. Dating the onset of cereal cultivation in Britain and Ireland: the evidence from charred cereal grain. Antiquity, 81: 1042-52.
United King	Pen-y-Wyrlo	HAR-674	5716	4970	80	Bone	51.97	-3.23	Shennan S. & Steele J., 2000 Spatial and chronological patterns in the neolithisation of Europe. http://ads.ahds.ac.uk/catalogue/resources.html?c14_meso (accessed 10-01-2008)
United King	Carreg Coet	CAR-392	5550	4830	80	Charcoal	52.02	-4.82	Shennan S. & Steele J., 2000 Spatial and chronological patterns in the neolithisation of Europe. http://ads.ahds.ac.uk/catalogue/resources.html?c14_meso (accessed 10-01-2008)
United King	Briar Hill	HAR-4075	5309	4600	70	Charcoal	52.22	-0.92	Brown A., 2007. Dating the onset of cereal cultivation in Britain and Ireland: the evidence from charred cereal grain. Antiquity, 81: 1042-52.
United King	Stanwick So	OxA-3001	5527	4810	80	Seeds	52.32	-0.55	Shennan S. & Steele J., 2000 Spatial and chronological patterns in the neolithisation of Europe. http://ads.ahds.ac.uk/catalogue/resources.html?c14_meso (accessed 10-01-2008)
United King	Rectory Far	OxA-3370	5796	5050	80	Charcoal	52.32	-0.16	Shennan S. & Steele J., 2000 Spatial and chronological patterns in the neolithisation of Europe. http://ads.ahds.ac.uk/catalogue/resources.html?c14_meso (accessed 10-01-2008)
United King	Redlands Fa	OxA-5632	5541	4825	65	Human bone	52.33	-0.59	Shennan S. & Steele J., 2000 Spatial and chronological patterns in the neolithisation of Europe. http://ads.ahds.ac.uk/catalogue/resources.html?c14_meso (accessed 10-01-2008)
United King	Bromfield,	HAR-3968	5415	4680	80	Charcoal	52.38	-2.77	Brown A., 2007. Dating the onset of cereal cultivation in Britain and Ireland: the evidence from charred cereal grain. Antiquity, 81: 1042-52.
United King	Aldwincle	HAR-1411	5201	4560	70	Charcoal	52.41	-0.54	Shennan S. & Steele J., 2000 Spatial and chronological patterns in the neolithisation of Europe. http://ads.ahds.ac.uk/catalogue/resources.html?c14_meso (accessed 10-01-2008)
United King	Shippea Hil	Q-527	5703	4950	120	Charcoal (2	52.42	0.41	Shennan S. & Steele J., 2000 Spatial and chronological patterns in the neolithisation of Europe. http://ads.ahds.ac.uk/catalogue/resources.html?c14_meso (accessed 10-01-2008)
United King	Broome Heat	BM-757	5254	4579	65	Charcoal	52.46	1.45	Shennan S. & Steele J., 2000 Spatial and chronological patterns in the neolithisation of Europe. http://ads.ahds.ac.uk/catalogue/resources.html?c14_meso (accessed 10-01-2008)
United King	Byndorwen	OxA-5317	5174	4550	50	hazelnuts	52.55	-3.24	Higham T.F.G., Bronk Ramsey C., Brock F., Baker D., & Ditchfield P., 2007. Radiocarbon dates from the Oxford AMS system: Archaeometry Datelist 32. Archaeometry, 49 (S1): 1-60.
United King	Fengate	GaK-4196	5699	4960	64	Wood	52.57	-0.2	Shennan S. & Steele J., 2000 Spatial and chronological patterns in the neolithisation of Europe. http://ads.ahds.ac.uk/catalogue/resources.html?c14_meso (accessed 10-01-2008)
United King	Lower Leggy	BM-2954	5546	4830	45	Fast growin	52.6	-3.2	Ambers J. & Bowman S., 1998. Radiocarbon measurements from the British Museum: datelist XXIV. Archaeometry, 40 (2): 413-35.
United King	Eaton Heath	BM-770	5821	5095	49	Bulked samp	52.6	1.26	Shennan S. & Steele J., 2000 Spatial and chronological patterns in the neolithisation of Europe. http://ads.ahds.ac.uk/catalogue/resources.html?c14_meso (accessed 10-01-2008)
United King	Sarn-y-Bryn	OxA-3997	5702	4960	70	Charcoal	52.64	-3.16	Shennan S. & Steele J., 2000 Spatial and chronological patterns in the neolithisation of Europe. http://ads.ahds.ac.uk/catalogue/resources.html?c14_meso (accessed 10-01-2008)
United King	Meole Brace	OxA-4205	5450	4715	80	Charcoal	52.68	-2.76	Hedges R.E.M., Housley R.A., Bronk Ramsey C. & van Klinken G.J., 1994. Radiocarbon dates from the Oxford AMS system: Archaeometry Datelist 18. Archaeometry, 36 (2): 337-374.
United King	Spong Hill	BM-1535	5736	4990	80	Charcoal	52.7	0.95	Shennan S. & Steele J., 2000 Spatial and chronological patterns in the neolithisation of Europe. http://ads.ahds.ac.uk/catalogue/resources.html?c14_meso (accessed 10-01-2008)
United King	Ossom's Cav	OxA-630	5601	4860	80	Human bone	53.09	-1.86	Richards M. P. & Hedges R. E. M., 1999. A Neolithic revolution? New evidence of diet in the British Neolithic. Antiquity, 73: 891-897.
United King	Capel Eithi	CAR-481	5473	4740	80		53.22	-4.29	Shennan S. & Steele J., 2000 Spatial and chronological patterns in the neolithisation of Europe. http://ads.ahds.ac.uk/catalogue/resources.html?c14_meso (accessed 10-01-2008)
United King	Pontwenydd	OxA-5820	5144	4495	70	Human bone	53.22	-3.48	Richards M. P. & Hedges R. E. M., 1999. A Neolithic revolution? New evidence of diet in the British Neolithic. Antiquity, 73: 891-897.
United King	Giants' Hil	CAR-822	5721	4970	100	Charcoal (Q	53.22	0.13	Shennan S. & Steele J., 2000 Spatial and chronological patterns in the neolithisation of Europe. http://ads.ahds.ac.uk/catalogue/resources.html?c14_meso (accessed 10-01-2008)
United King	Lismore Fie	OxA-2436	5712	4970	70	Charred see	53.26	-1.94	Shennan S. & Steele J., 2000 Spatial and chronological patterns in the neolithisation of Europe. http://ads.ahds.ac.uk/catalogue/resources.html?c14_meso (accessed 10-01-2008)
United King	Robin Hood	OxA-7386	5731	5000	40	Human bone	53.26	-1.21	Hedges R.E.M., Pettitt P.B., Bronk Ramsey C. & Van Klinken G.J., 1998. Radiocarbon dates from the Oxford AMS system: Archaeometry Datelist 26. Archaeometry, 40 (2): 437-455.
United King	Creswell Cr	OxA-2350	5388	4640	70	Human bone	53.26	-1.2	Richards M. P. & Hedges R. E. M., 1999. A Neolithic revolution? New evidence of diet in the British Neolithic. Antiquity, 73: 891-897.
United King	Markland Gr	OxA-4447	5488	4760	90	Human bone	53.27	-1.24	Shennan S. & Steele J., 2000 Spatial and chronological patterns in the neolithisation of Europe. http://ads.ahds.ac.uk/catalogue/resources.html?c14_meso (accessed 10-01-2008)
United King	Whitwell Lo	OxA-4177	5961	5190	100	Human bone	53.27	-1.21	Shennan S. & Steele J., 2000 Spatial and chronological patterns in the neolithisation of Europe. http://ads.ahds.ac.uk/catalogue/resources.html?c14_meso (accessed 10-01-2008)
United King	Kendrick's	OxA-6145	5886	5140	65	Human bone	53.32	-3.84	Richards M. P. & Hedges R. E. M., 1999. A Neolithic revolution? New evidence of diet in the British Neolithic. Antiquity, 73: 891-897.
United King	Rocher Moss	Q-1190	6638	5830	100		53.61	-2.03	Shennan S. & Steele J., 2000 Spatial and chronological patterns in the neolithisation of Europe. http://ads.ahds.ac.uk/catalogue/resources.html?c14_meso (accessed 10-01-2008)
United King	Preston Doc	OxA-7514	5870	5130	90	Human bone	53.76	-2.72	Richards M. P. & Hedges R. E. M., 1999. A Neolithic revolution? New evidence of diet in the British Neolithic. Antiquity, 73: 891-897.
United King	Callis Wold	BM-1170	5673	4933	64	Charcoal	53.99	-0.73	Shennan S. & Steele J., 2000 Spatial and chronological patterns in the neolithisation of Europe. http://ads.ahds.ac.uk/catalogue/resources.html?c14_meso (accessed 10-01-2008)
United King	Hanging Gri	HAR-2160	5442	4710	90	Bone (jaw +	54.04	-0.77	Shennan S. & Steele J., 2000 Spatial and chronological patterns in the neolithisation of Europe. http://ads.ahds.ac.uk/catalogue/resources.html?c14_meso (accessed 10-01-2008)
United King	Port St.Mar	OxA-2481	5716	4970	80	Shell (Limp	54.08	-4.75	Shennan S. & Steele J., 2000 Spatial and chronological patterns in the neolithisation of Europe. http://ads.ahds.ac.uk/catalogue/resources.html?c14_meso (accessed 10-01-2008)
United King	Billown Qua	OxA-10182	5663	4930	55	Hordeum vul	54.09	-4.66	Bronk Ramsey C., Higham T.H.F., Owen D. C., Pike A.W.G, & Hedges R. E. M., 2002. Radiocarbon dates from the Oxford AMS system: Archaeometry Datelist 31. Archaeometry, 44 (3s): 1-149.
United King	Kilham	BM-293	5555	4830	125	Charcoal	54.09	-0.38	Shennan S. & Steele J., 2000 Spatial and chronological patterns in the neolithisation of Europe. http://ads.ahds.ac.uk/catalogue/resources.html?c14_meso (accessed 10-01-2008)
United King	Sewerby Cot	OxA-13855	5518	4791	36	Charred see	54.1	-0.19	Higham T.F.G., Bronk Ramsey C., Brock F., Baker D., & Ditchfield P., 2007. Radiocarbon dates from the Oxford AMS system: Archaeometry Datelist 32. Archaeometry, 49 (S1): 1-60.
United King	Grindale, B	HAR-269	5659	4910	120	Antler (red	54.12	-0.24	Shennan S. & Steele J., 2000 Spatial and chronological patterns in the neolithisation of Europe. http://ads.ahds.ac.uk/catalogue/resources.html?c14_meso (accessed 10-01-2008)
United King	Boynton, Hi	HAR-268	5573	4840	80	Charcoal	54.12	-0.23	Shennan S. & Steele J., 2000 Spatial and chronological patterns in the neolithisation of Europe. http://ads.ahds.ac.uk/catalogue/resources.html?c14_meso (accessed 10-01-2008)
United King	East Hesler	HAR-7030	5769	5020	70	Charcoal	54.16	-0.57	Shennan S. & Steele J., 2000 Spatial and chronological patterns in the neolithisation of Europe. http://ads.ahds.ac.uk/catalogue/resources.html?c14_meso (accessed 10-01-2008)
United King	Seamer Moor	NPL-73	5779	5030	90	Charcoal	54.26	-0.46	Shennan S. & Steele J., 2000 Spatial and chronological patterns in the neolithisation of Europe. http://ads.ahds.ac.uk/catalogue/resources.html?c14_meso (accessed 10-01-2008)
United King	Langdale Pi	BM-281	5388	4680	135	Charcoal	54.45	-3.12	Shennan S. & Steele J., 2000 Spatial and chronological patterns in the neolithisation of Europe. http://ads.ahds.ac.uk/catalogue/resources.html?c14_meso (accessed 10-01-2008)
United King	Great Langd	OxA-2181	5512	4790	80	Charcoal (S	54.47	-3.14	Shennan S. & Steele J., 2000 Spatial and chronological patterns in the neolithisation of Europe. http://ads.ahds.ac.uk/catalogue/resources.html?c14_meso (accessed 10-01-2008)
United King	Street Hous	BM-2061N	5817	5080	60	Charcoal	54.56	-0.83	Shennan S. & Steele J., 2000 Spatial and chronological patterns in the neolithisation of Europe. http://ads.ahds.ac.uk/catalogue/resources.html?c14_meso (accessed 10-01-2008)
United King	Lyles Hill,	UB-3063	5476	4755	125		54.68	-6.09	Brown A., 2007. Dating the onset of cereal cultivation in Britain and Ireland: the evidence from charred cereal grain. Antiquity, 81: 1042-52.
United King	Donegore, C	UB-2664	5438	4705	85		54.71	-6.1	Brown A., 2007. Dating the onset of cereal cultivation in Britain and Ireland: the evidence from charred cereal grain. Antiquity, 81: 1042-52.
United King	Ballyharry,	UB-4202	5938	5184	25	Charcoal	54.85	-5.82	Brown A., 2007. Dating the onset of cereal cultivation in Britain and Ireland: the evidence from charred cereal grain. Antiquity, 81: 1042-52.
United King	Ballygalley	UB-3374	5748	5000	90	Charcoal	54.85	-5.82	Brown A., 2007. Dating the onset of cereal cultivation in Britain and Ireland: the evidence from charred cereal grain. Antiquity, 81: 1042-52.
United King	Dunragit, D	SUERC-2103	5625	4890	35	Short-lived	54.86	-4.89	Sheridan A., 2007. From Picardie to Pickering and Pencraig Hill? New information on the 'Carinated Bowl Neolithic' in northern Britain. In: A. Whittle & V. Cummings (eds.). Going over. The Mesolithic-Neolithic transition in north-western Europe. Oxford: Oxford - The British Academy: 441-92.
United King	Crosby Airp	OxA-6180	5398	4645	60	Charcoal	54.93	-2.83	Bronk Ramsey C., Higham T.H.F., Owen D. C., Pike A.W.G, & Hedges R. E. M., 2002. Radiocarbon dates from the Oxford AMS system: Archaeometry Datelist 31. Archaeometry, 44 (3s): 1-149.
United King	Lochhill	I-6409	5811	5070	105	Wood	54.96	-3.61	Shennan S. & Steele J., 2000 Spatial and chronological patterns in the neolithisation of Europe. http://ads.ahds.ac.uk/catalogue/resources.html?c14_meso (accessed 10-01-2008)
United King	Midgeholme	OxA-2326	6062	5270	90	Plant remai	54.98	-2.61	Shennan S. & Steele J., 2000 Spatial and chronological patterns in the neolithisation of Europe. http://ads.ahds.ac.uk/catalogue/resources.html?c14_meso (accessed 10-01-2008)
United King	Pict's Know	SUERC-2093	5669	4945	35	Short-lived	55.06	-3.55	Sheridan A., 2007. From Picardie to Pickering and Pencraig Hill? New information on the 'Carinated Bowl Neolithic' in northern Britain. In: A. Whittle & V. Cummings (eds.). Going over. The Mesolithic-Neolithic transition in north-western Europe. Oxford: Oxford - The British Academy: 441-92.
United King	Holywood No	SUERC-2115	5686	4960	35	Short-lived	55.1	-3.65	Sheridan A., 2007. From Picardie to Pickering and Pencraig Hill? New information on the 'Carinated Bowl Neolithic' in northern Britain. In: A. Whittle & V. Cummings (eds.). Going over. The Mesolithic-Neolithic transition in north-western Europe. Oxford: Oxford - The British Academy: 441-92.
United King	Carzield	Beta-68480	5756	5010	70	Charcoal/ha	55.11	-3.62	Schulting R. J. & Richards M. P., 2002. The wet, the wild and the domesticated: the Mesolithic-Neolithic transition of the west coast of Scotland. European Journal of Archaeology, 5 (2): 147-189.
United King	Holm, Dumfr	SUERC-2129	5731	5000	40	Charcoal (l	55.26	-3.19	Sheridan A., 2007. From Picardie to Pickering and Pencraig Hill? New information on the 'Carinated Bowl Neolithic' in northern Britain. In: A. Whittle & V. Cummings (eds.). Going over. The Mesolithic-Neolithic transition in north-western Europe. Oxford: Oxford - The British Academy: 441-92.
United King	Chatton San	GaK-1507	5571	4840	90	Charcoal	55.29	-1.98	Shennan S. & Steele J., 2000 Spatial and chronological patterns in the neolithisation of Europe. http://ads.ahds.ac.uk/catalogue/resources.html?c14_meso (accessed 10-01-2008)
United King	Rotten Bott	OxA-3540	5787	5040	100	Wood (yew b	55.42	-3.36	Shennan S. & Steele J., 2000 Spatial and chronological patterns in the neolithisation of Europe. http://ads.ahds.ac.uk/catalogue/resources.html?c14_meso (accessed 10-01-2008)
United King	Monamore, A	Q-675	5850	5110	110	Charcoal	55.51	-5.14	Shennan S. & Steele J., 2000 Spatial and chronological patterns in the neolithisation of Europe. http://ads.ahds.ac.uk/catalogue/resources.html?c14_meso (accessed 10-01-2008)
United King	Machrie Moo	GU-2315	5571	4840	90	Charcoal	55.54	-5.32	Shennan S. & Steele J., 2000 Spatial and chronological patterns in the neolithisation of Europe. http://ads.ahds.ac.uk/catalogue/resources.html?c14_meso (accessed 10-01-2008)
United King	Brownshank	AA-42172	5689	4960	45	Short-lived	55.61	-3.52	Sheridan A., 2007. From Picardie to Pickering and Pencraig Hill? New information on the 'Carinated Bowl Neolithic' in northern Britain. In: A. Whittle & V. Cummings (eds.). Going over. The Mesolithic-Neolithic transition in north-western Europe. Oxford: Oxford - The British Academy: 441-92.
United King	Meldon Brid	SRR-644	5417	4686	90	Nuts	55.65	-3.26	Shennan S. & Steele J., 2000 Spatial and chronological patterns in the neolithisation of Europe. http://ads.ahds.ac.uk/catalogue/resources.html?c14_meso (accessed 10-01-2008)
United King	Port Charlo	HAR-3487	5769	5020	90	Charcoal or	55.73	-6.39	Shennan S. & Steele J., 2000 Spatial and chronological patterns in the neolithisation of Europe. http://ads.ahds.ac.uk/catalogue/resources.html?c14_meso (accessed 10-01-2008)
United King	Newton	GU-1952	5701	4965	60		55.79	-6.26	Shennan S. & Steele J., 2000 Spatial and chronological patterns in the neolithisation of Europe. http://ads.ahds.ac.uk/catalogue/resources.html?c14_meso (accessed 10-01-2008)
United King	Glenvoidean	I-5974	5599	4860	115	Charcoal	55.88	-5.21	Schulting R. J. & Richards M. P., 2002. The wet, the wild and the domesticated: the Mesolithic-Neolithic transition of the west coast of Scotland. European Journal of Archaeology, 5 (2): 147-189.
United King	Dunloskin W	GU-2063	5432	4725	150	Charcoal	55.95	-4.95	Schulting R. J. & Richards M. P., 2002. The wet, the wild and the domesticated: the Mesolithic-Neolithic transition of the west coast of Scotland. European Journal of Archaeology, 5 (2): 147-189.
United King	Newbridge,	AA-53694	5756	5010	75	Charcoal (l	55.95	-3.2	Sheridan A., 2007. From Picardie to Pickering and Pencraig Hill? New information on the 'Carinated Bowl Neolithic' in northern Britain. In: A. Whittle & V. Cummings (eds.). Going over. The Mesolithic-Neolithic transition in north-western Europe. Oxford: Oxford - The British Academy: 441-92.
United King	Ardnadam	GU-1549	5471	4740	90	Charcoal	55.97	-4.95	Schulting R. J. & Richards M. P., 2002. The wet, the wild and the domesticated: the Mesolithic-Neolithic transition of the west coast of Scotland. European Journal of Archaeology, 5 (2): 147-189.
United King	Pencraig Hi	SUERC-7663	5793	5025	35	Short-lived	55.98	-2.68	Sheridan A., 2007. From Picardie to Pickering and Pencraig Hill? New information on the 'Carinated Bowl Neolithic' in northern Britain. In: A. Whittle & V. Cummings (eds.). Going over. The Mesolithic-Neolithic transition in north-western Europe. Oxford: Oxford - The British Academy: 441-92.
United King	Nether Kinn	SRR-1486.01	5812	5060	50	Shell (oyst	56	-3.67	Shennan S. & Steele J., 2000 Spatial and chronological patterns in the neolithisation of Europe. http://ads.ahds.ac.uk/catalogue/resources.html?c14_meso (accessed 10-01-2008)
United King	Eweford, Ea	SUERC-5280	5818	5065	35	Short-lived	56	-2.52	Sheridan A., 2007. From Picardie to Pickering and Pencraig Hill? New information on the 'Carinated Bowl Neolithic' in northern Britain. In: A. Whittle & V. Cummings (eds.). Going over. The Mesolithic-Neolithic transition in north-western Europe. Oxford: Oxford - The British Academy: 441-92.
United King	Cowrie Road	AA-20412	5548	4830	60	Short-lived	56.08	-3.89	Sheridan A., 2007. From Picardie to Pickering and Pencraig Hill? New information on the 'Carinated Bowl Neolithic' in northern Britain. In: A. Whittle & V. Cummings (eds.). Going over. The Mesolithic-Neolithic transition in north-western Europe. Oxford: Oxford - The British Academy: 441-92.
United King	Claish, Sti	AA-49645	5736	5000	50	Short-lived	56.11	-3.95	Sheridan A., 2007. From Picardie to Pickering and Pencraig Hill? New information on the 'Carinated Bowl Neolithic' in northern Britain. In: A. Whittle & V. Cummings (eds.). Going over. The Mesolithic-Neolithic transition in north-western Europe. Oxford: Oxford - The British Academy: 441-92.
United King	Crarae	OxA-7662	5483	4735	40	Human bone	56.12	-5.25	Schulting R. J. & Richards M. P., 2002. The wet, the wild and the domesticated: the Mesolithic-Neolithic transition of the west coast of Scotland. European Journal of Archaeology, 5 (2): 147-189.
United King	Upper Largi	AA-43019	5821	5090	70	Charcoal (l	56.13	-5.5	Sheridan A., 2007. From Picardie to Pickering and Pencraig Hill? New information on the 'Carinated Bowl Neolithic' in northern Britain. In: A. Whittle & V. Cummings (eds.). Going over. The Mesolithic-Neolithic transition in north-western Europe. Oxford: Oxford - The British Academy: 441-92.
United King	Balfarg, Gl	UtC-1302	5545	4830	40	Charred cer	56.21	-3.16	Brown A., 2007. Dating the onset of cereal cultivation in Britain and Ireland: the evidence from charred cereal grain. Antiquity, 81: 1042-52.
United King	Kinloch Far	GU-1375	5462	4725	70	Charcoal	56.29	-3.16	Shennan S. & Steele J., 2000 Spatial and chronological patterns in the neolithisation of Europe. http://ads.ahds.ac.uk/catalogue/resources.html?c14_meso (accessed 10-01-2008)
United King	Pitlethie R	SUERC-6923	5724	4995	40	Short-lived	56.38	-2.89	Sheridan A., 2007. From Picardie to Pickering and Pencraig Hill? New information on the 'Carinated Bowl Neolithic' in northern Britain. In: A. Whittle & V. Cummings (eds.). Going over. The Mesolithic-Neolithic transition in north-western Europe. Oxford: Oxford - The British Academy: 441-92.
United King	Carding Mil	GU-2796	5812	5060	50	bulk charco	56.41	-5.49	Schulting R. J. & Richards M. P., 2002. The wet, the wild and the domesticated: the Mesolithic-Neolithic transition of the west coast of Scotland. European Journal of Archaeology, 5 (2): 147-189.
United King	Raischoille	OxA-8432	5711	4980	50	Human bone	56.41	-5.47	Schulting R. J. & Richards M. P., 2002. The wet, the wild and the domesticated: the Mesolithic-Neolithic transition of the west coast of Scotland. European Journal of Archaeology, 5 (2): 147-189.
United King	Ulva Cave	GU-2707	5728	4990	60	Charcoal	56.47	-6.19	Schulting R. J. & Richards M. P., 2002. The wet, the wild and the domesticated: the Mesolithic-Neolithic transition of the west coast of Scotland. European Journal of Archaeology, 5 (2): 147-189.
United King	Inchtuthil	GU-2761	5815	5070	50	Charcoal (	56.54	-3.44	Shennan S. & Steele J., 2000 Spatial and chronological patterns in the neolithisation of Europe. http://ads.ahds.ac.uk/catalogue/resources.html?c14_meso (accessed 10-01-2008)
United King	Home Farm,	OxA-9811	5412	4701	38	Charcoal (C	56.62	-3.91	Bronk Ramsey C., Higham T.H.F., Owen D. C., Pike A.W.G, & Hedges R. E. M., 2002. Radiocarbon dates from the Oxford AMS system: Archaeometry Datelist 31. Archaeometry, 44 (3s): 1-149.
United King	Pitnacree	GaK-601	5528	4810	90	Charcoal	56.65	-3.74	Shennan S. & Steele J., 2000 Spatial and chronological patterns in the neolithisation of Europe. http://ads.ahds.ac.uk/catalogue/resources.html?c14_meso (accessed 10-01-2008)
United King	Fordhouse B	OxA-8222	5806	5035	40	Charcoal (l	56.71	-2.54	Sheridan A., 2007. From Picardie to Pickering and Pencraig Hill? New information on the 'Carinated Bowl Neolithic' in northern Britain. In: A. Whittle & V. Cummings (eds.). Going over. The Mesolithic-Neolithic transition in north-western Europe. Oxford: Oxford - The British Academy: 441-92.
United King	Dubton Farm	AA-39951	5720	4990	45	Short-lived	56.73	-2.65	Sheridan A., 2007. From Picardie to Pickering and Pencraig Hill? New information on the 'Carinated Bowl Neolithic' in northern Britain. In: A. Whittle & V. Cummings (eds.). Going over. The Mesolithic-Neolithic transition in north-western Europe. Oxford: Oxford - The British Academy: 441-92.
United King	Dalladies F	SRR-289	5405	4660	50	Wood	56.79	-2.61	Shennan S. & Steele J., 2000 Spatial and chronological patterns in the neolithisation of Europe. http://ads.ahds.ac.uk/catalogue/resources.html?c14_meso (accessed 10-01-2008)
United King	Rhum (Kinlo	GU-2043	5437	4725	140	Charcoal	57.04	-6.27	Shennan S. & Steele J., 2000 Spatial and chronological patterns in the neolithisation of Europe. http://ads.ahds.ac.uk/catalogue/resources.html?c14_meso (accessed 10-01-2008)
United King	Wardend of	GU-2958	5808	5050	50	Charcoal (l	57.05	-2.52	Sheridan A., 2007. From Picardie to Pickering and Pencraig Hill? New information on the 'Carinated Bowl Neolithic' in northern Britain. In: A. Whittle & V. Cummings (eds.). Going over. The Mesolithic-Neolithic transition in north-western Europe. Oxford: Oxford - The British Academy: 441-92.
United King	Balbridie	GU-1038	5904	5150	60	Charcoal	57.05	-2.44	Shennan S. & Steele J., 2000 Spatial and chronological patterns in the neolithisation of Europe. http://ads.ahds.ac.uk/catalogue/resources.html?c14_meso (accessed 10-01-2008)
United King	Crathes, Wa	SUERC-4042	5773	5020	35	Short-lived	57.05	-2.44	Sheridan A., 2007. From Picardie to Pickering and Pencraig Hill? New information on the 'Carinated Bowl Neolithic' in northern Britain. In: A. Whittle & V. Cummings (eds.). Going over. The Mesolithic-Neolithic transition in north-western Europe. Oxford: Oxford - The British Academy: 441-92.
United King	Cairnwell R	Gu-4402	5415	4680	80	Charcoal	57.05	-2.14	Brown A., 2007. Dating the onset of cereal cultivation in Britain and Ireland: the evidence from charred cereal grain. Antiquity, 81: 1042-52.
United King	Garthdee Ro	SUERC-8617	5773	5020	35	Short-lived	57.13	-2.1	Sheridan A., 2007. From Picardie to Pickering and Pencraig Hill? New information on the 'Carinated Bowl Neolithic' in northern Britain. In: A. Whittle & V. Cummings (eds.). Going over. The Mesolithic-Neolithic transition in north-western Europe. Oxford: Oxford - The British Academy: 441-92.
United King	Forest Road	SUERC-1371	5817	5075	45	Short-lived	57.21	-2.35	Sheridan A., 2007. From Picardie to Pickering and Pencraig Hill? New information on the 'Carinated Bowl Neolithic' in northern Britain. In: A. Whittle & V. Cummings (eds.). Going over. The Mesolithic-Neolithic transition in north-western Europe. Oxford: Oxford - The British Academy: 441-92.
United King	Deer's Den,	OxA-8132	5671	4945	40	Charred see	57.23	-2.36	Bronk Ramsey C., Pettitt P.B., Hedges R.E.M., Hodgins G.W.L. & Owen D.C., 1999. Radiocarbon dates from the Oxford AMS system: Archaeometry Datelist 28. Archaeometry, 41 (2): 421-431.
United King	Milton of L	GU-9613	5153	4490	50	Charcoal	57.46	-4.24	Brown A., 2007. Dating the onset of cereal cultivation in Britain and Ireland: the evidence from charred cereal grain. Antiquity, 81: 1042-52.
United King	Raigmore	SRR-188	5735	4983	130	Wood	57.48	-4.19	Shennan S. & Steele J., 2000 Spatial and chronological patterns in the neolithisation of Europe. http://ads.ahds.ac.uk/catalogue/resources.html?c14_meso (accessed 10-01-2008)
United King	Bharpa Cari	GU-2671	5065	4430	100	Charcoal	57.6	-7.3	Brown A., 2007. Dating the onset of cereal cultivation in Britain and Ireland: the evidence from charred cereal grain. Antiquity, 81: 1042-52.
United King	Fochabers B	SRR-685	5780	5031	100	Charcoal	57.61	-3.07	Shennan S. & Steele J., 2000 Spatial and chronological patterns in the neolithisation of Europe. http://ads.ahds.ac.uk/catalogue/resources.html?c14_meso (accessed 10-01-2008)
United King	Ann Coran,	AA-27744	5009	4405	65	Human bone	57.63	-6.21	Schulting R. J. & Richards M. P., 2002. The wet, the wild and the domesticated: the Mesolithic-Neolithic transition of the west coast of Scotland. European Journal of Archaeology, 5 (2): 147-189.
United King	Kinbeachie	OxA-8204	5258	4575	45	Seeds (Hord	57.63	-4.31	Bronk Ramsey C., Pettitt P.B., Hedges R.E.M., Hodgins G.W.L. & Owen D.C., 1999. Radiocarbon dates from the Oxford AMS system: Archaeometry Datelist 28. Archaeometry, 41 (2): 421-431.
United King	Deskford, M	AA-42987	5711	4980	50	Short-lived	57.63	-2.82	Sheridan A., 2007. From Picardie to Pickering and Pencraig Hill? New information on the 'Carinated Bowl Neolithic' in northern Britain. In: A. Whittle & V. Cummings (eds.). Going over. The Mesolithic-Neolithic transition in north-western Europe. Oxford: Oxford - The British Academy: 441-92.
United King	Lesmurie Ro	Poz-5483	5793	5025	35	Charcoal (l	57.65	-3.34	Sheridan A., 2007. From Picardie to Pickering and Pencraig Hill? New information on the 'Carinated Bowl Neolithic' in northern Britain. In: A. Whittle & V. Cummings (eds.). Going over. The Mesolithic-Neolithic transition in north-western Europe. Oxford: Oxford - The British Academy: 441-92.
United King	The Ord Nor	GU-1169	5407	4665	70	Charcoal (P	58.01	-4.43	Shennan S. & Steele J., 2000 Spatial and chronological patterns in the neolithisation of Europe. http://ads.ahds.ac.uk/catalogue/resources.html?c14_meso (accessed 10-01-2008)
United King	Lairg	AA-17461	5508	4775	60	Charcoal	58.03	-4.4	Brown A., 2007. Dating the onset of cereal cultivation in Britain and Ireland: the evidence from charred cereal grain. Antiquity, 81: 1042-52.
United King	Creag nan U	OxA-5761	5460	4720	50	Human bone	58.1	-4.95	Schulting R. J. & Richards M. P., 2002. The wet, the wild and the domesticated: the Mesolithic-Neolithic transition of the west coast of Scotland. European Journal of Archaeology, 5 (2): 147-189.
United King	Camster Lon	GU-1707	5697	4950	80	Charcoal	58.38	-3.27	Shennan S. & Steele J., 2000 Spatial and chronological patterns in the neolithisation of Europe. http://ads.ahds.ac.uk/catalogue/resources.html?c14_meso (accessed 10-01-2008)
United King	Loch Calder	GU-1332	5701	4965	60	Animal bone	58.53	-3.6	Shennan S. & Steele J., 2000 Spatial and chronological patterns in the neolithisation of Europe. http://ads.ahds.ac.uk/catalogue/resources.html?c14_meso (accessed 10-01-2008)
United King	Eilean Domh	OxA-9085	5633	4895	50	Plant remai	58.6	-5.89	Schulting R. J. & Richards M. P., 2002. The wet, the wild and the domesticated: the Mesolithic-Neolithic transition of the west coast of Scotland. European Journal of Archaeology, 5 (2): 147-189.
United King	Barnhouse	OxA-3499	5286	4590	75	Seeds (barl	58.99	-3.21	Hedges R.E.M., Housley R.A., Bronk Ramsey C. & van Klinken G.J., 1994. Radiocarbon dates from the Oxford AMS system: Archaeometry Datelist 18. Archaeometry, 36 (2): 337-374.
United King	Stones of S	OxA-9904	4928	4360	40	Bone (cattl	58.99	-3.21	Bronk Ramsey C., Higham T.H.F., Owen D. C., Pike A.W.G, & Hedges R. E. M., 2002. Radiocarbon dates from the Oxford AMS system: Archaeometry Datelist 31. Archaeometry, 44 (3s): 1-149.
United King	Maes Howe	SRR-791	5822	5094	60		58.99	-3.18	Shennan S. & Steele J., 2000 Spatial and chronological patterns in the neolithisation of Europe. http://ads.ahds.ac.uk/catalogue/resources.html?c14_meso (accessed 10-01-2008)
United King	Quanterness	Q-1294	5286	4590	75	Organic soi	58.99	-3.01	Shennan S. & Steele J., 2000 Spatial and chronological patterns in the neolithisation of Europe. http://ads.ahds.ac.uk/catalogue/resources.html?c14_meso (accessed 10-01-2008)
United King	Knap of How	SRR-348	5498	4765	70	Animal bone	59.35	-2.92	Shennan S. & Steele J., 2000 Spatial and chronological patterns in the neolithisation of Europe. http://ads.ahds.ac.uk/catalogue/resources.html?c14_meso (accessed 10-01-2008)
United King	Holm of Pap	OxA-9871	5410	4680	50	Otter	59.35	-2.88	Bronk Ramsey C., Higham T.H.F., Owen D. C., Pike A.W.G, & Hedges R. E. M., 2002. Radiocarbon dates from the Oxford AMS system: Archaeometry Datelist 31. Archaeometry, 44 (3s): 1-149.
